# Supplementary material for: 1,3-Dimethyl-2,6-diphenyl­piperidin-4-one
Source: Acta Crystallogr Sect E Struct Rep Online. 2009 Jan 31;65(Pt 2):o439. doi: 10.1107/S1600536809003419 (PMC2968156; doi:10.1107/S1600536809003419)
Supplement: Supplementary file 2 [file e-65-0o439-Isup2.hkl]

#
# h,k,l, Fc-squared, Fo-squared, sigma(Fo-squared) and status flag
#
data_I
_shelx_title ' nk1a_0m in P-1'
_shelx_refln_list_code          4
_shelx_F_calc_maximum       64.32
_exptl_crystal_F_000       300.00
_reflns_d_resolution_high  0.8107
 
loop_
 _symmetry_equiv_pos_as_xyz
 'x, y, z'
 '-x, -y, -z'
 
_cell_length_a     5.9200
_cell_length_b    10.9749
_cell_length_c    12.8247
_cell_angle_alpha  80.296
_cell_angle_beta   86.673
_cell_angle_gamma  76.449
 
_shelx_F_squared_multiplier     1.000
 
loop_
 _refln_index_h
 _refln_index_k
 _refln_index_l
 _refln_F_squared_calc
 _refln_F_squared_meas
 _refln_F_squared_sigma
 _refln_observed_status
   1   0   0     1383.80     1304.30      7.84 o
   2   0   0      284.14      308.72      2.04 o
   3   0   0       54.75       54.57      0.67 o
   4   0   0        5.47        5.22      0.40 o
   5   0   0       17.05       16.73      2.12 o
   6   0   0        1.83        1.23      0.83 o
   7   0   0        2.68        1.98      0.99 o
  -6   1   0        3.15        1.50      0.83 o
  -5   1   0       60.56       60.14      2.06 o
  -4   1   0       10.97       10.35      0.40 o
  -3   1   0        9.14        9.77      0.24 o
  -2   1   0     1150.72     1158.79      7.26 o
  -1   1   0       57.46       64.70      0.50 o
   0   1   0     1048.33      961.45     16.80 o
   1   1   0     1075.02      987.84      6.74 o
   2   1   0      568.44      594.36      4.62 o
   3   1   0       70.73       59.27      0.68 o
   4   1   0        0.07        0.13      0.15 o
   5   1   0        1.30        0.63      0.63 o
   6   1   0       45.99       43.73      2.30 o
   7   1   0       22.25       23.55      1.98 o
  -6   2   0        6.02        5.22      1.15 o
  -5   2   0        2.92        4.39      0.64 o
  -4   2   0       82.34       78.16      1.14 o
  -3   2   0       98.83       93.44      0.93 o
  -2   2   0      172.37      163.84      1.12 o
  -1   2   0       14.50       13.25      0.20 o
   0   2   0       89.85       85.46      0.58 o
   1   2   0       36.32       33.97      0.31 o
   2   2   0        6.40        5.94      0.23 o
   3   2   0      180.41      194.21      1.87 o
   4   2   0       26.86       25.56      0.54 o
   5   2   0       76.32       73.92      2.61 o
   6   2   0       41.05       39.18      2.10 o
   7   2   0       17.89       18.56      1.70 o
  -6   3   0       25.19       26.79      1.94 o
  -5   3   0        0.41       -0.53      0.46 o
  -4   3   0      125.21      119.36      2.01 o
  -3   3   0        0.32       -0.12      0.14 o
  -2   3   0       28.48       25.14      0.37 o
  -1   3   0      308.74      290.65      2.19 o
   0   3   0       42.03       39.83      0.62 o
   1   3   0       42.74       39.60      0.60 o
   2   3   0      275.57      278.44      2.11 o
   3   3   0        7.61        7.61      0.28 o
   4   3   0       16.56       18.25      0.48 o
   5   3   0       12.19       11.67      1.07 o
   6   3   0       11.75       11.99      1.23 o
   7   3   0        2.07        3.36      0.99 o
  -6   4   0       13.87       17.31      1.19 o
  -5   4   0       26.74       26.20      1.34 o
  -4   4   0        8.04        7.15      0.38 o
  -3   4   0       54.54       51.20      0.57 o
  -2   4   0        1.37        2.13      0.16 o
  -1   4   0      332.28      327.25      2.54 o
   0   4   0        0.62        0.27      0.11 o
   1   4   0        3.97        4.71      0.17 o
   2   4   0      207.40      192.68      1.56 o
   3   4   0       97.60      102.00      1.18 o
   4   4   0       40.60       43.49      1.05 o
   5   4   0        7.32        6.41      0.87 o
   6   4   0        7.52        8.79      1.11 o
   7   4   0        0.29        0.87      0.87 o
  -5   5   0        4.58        4.02      0.71 o
  -4   5   0        1.13        0.96      0.24 o
  -3   5   0       42.09       40.21      0.54 o
  -2   5   0       24.08       25.79      0.46 o
  -1   5   0       28.41       32.39      0.58 o
   0   5   0       95.31       95.30      0.81 o
   1   5   0       87.09       84.18      1.00 o
   2   5   0        0.69        0.82      0.25 o
   3   5   0       35.64       46.94      0.70 o
   4   5   0        3.97        6.14      0.66 o
   5   5   0        3.44        3.68      0.79 o
   6   5   0        8.97       10.61      1.19 o
   7   5   0        0.17        0.24      0.83 o
  -5   6   0        0.22       -0.25      0.57 o
  -4   6   0       19.43       18.57      0.59 o
  -3   6   0       14.86       14.60      0.47 o
  -2   6   0        2.84        2.86      0.32 o
  -1   6   0      128.60      140.57      1.39 o
   0   6   0       71.06       85.59      0.99 o
   1   6   0       51.91       51.72      0.59 o
   2   6   0        2.82        1.64      0.15 o
   3   6   0       33.06       37.73      0.50 o
   4   6   0        0.43        0.06      0.35 o
   5   6   0        0.45       -0.44      0.51 o
   6   6   0        4.07        5.58      1.07 o
   7   6   0        0.01       -0.24      0.75 o
  -5   7   0        0.13        0.30      0.59 o
  -4   7   0        1.70        2.03      0.40 o
  -3   7   0       22.79       22.80      0.65 o
  -2   7   0        0.31        0.78      0.23 o
  -1   7   0        2.11        2.09      0.23 o
   0   7   0       71.20       70.93      0.80 o
   1   7   0        2.15        1.04      0.17 o
   2   7   0      277.12      257.08      2.02 o
   3   7   0       49.58       54.15      0.69 o
   4   7   0        0.18        0.52      0.43 o
   5   7   0        3.95        3.05      0.87 o
   6   7   0        0.11       -1.01      0.67 o
  -4   8   0       10.91       10.70      0.64 o
  -3   8   0       23.96       25.27      0.82 o
  -2   8   0      140.65      133.61      1.66 o
  -1   8   0        0.51        0.88      0.25 o
   0   8   0       13.59       10.38      0.35 o
   1   8   0        1.62        2.91      0.24 o
   2   8   0        7.45        5.68      0.26 o
   3   8   0        3.53        3.10      0.23 o
   4   8   0       15.27       12.86      1.31 o
   5   8   0        1.15       -0.24      0.71 o
   6   8   0        5.41        2.57      0.99 o
  -4   9   0        0.81        0.10      0.60 o
  -3   9   0        0.81        0.93      0.39 o
  -2   9   0       40.34       37.78      0.93 o
  -1   9   0       60.70       57.49      0.96 o
   0   9   0        0.24       -0.16      0.26 o
   1   9   0        1.35        0.29      0.33 o
   2   9   0       99.46      101.03      1.25 o
   3   9   0        3.17        2.58      0.36 o
   4   9   0        1.29        2.62      0.67 o
   5   9   0       48.71       47.65      2.57 o
   6   9   0        4.25        3.17      1.15 o
  -3  10   0        0.00       -0.05      0.37 o
  -2  10   0        0.18        0.40      0.34 o
  -1  10   0       44.59       43.97      0.88 o
   0  10   0        1.39        1.37      0.30 o
   1  10   0        5.38        6.50      0.60 o
   2  10   0       37.54       36.90      1.00 o
   3  10   0       34.82       35.85      0.96 o
   4  10   0        3.04        4.98      0.81 o
   5  10   0       84.52       99.92      3.56 o
  -2  11   0        0.10       -0.19      0.36 o
  -1  11   0       18.02       19.78      0.65 o
   0  11   0       18.94       19.21      0.65 o
   1  11   0       12.70       10.92      0.49 o
   2  11   0        7.94        8.14      0.51 o
   3  11   0        3.12        3.92      0.34 o
   4  11   0        0.61        1.17      0.77 o
   5  11   0       31.89       40.08      1.94 o
  -1  12   0        0.01       -0.19      0.38 o
   0  12   0        0.41        0.44      0.40 o
   1  12   0       24.44       26.85      0.91 o
   2  12   0        6.72        4.94      0.48 o
   3  12   0        1.41        1.69      0.37 o
   4  12   0        0.03        0.00      0.63 o
   1  13   0       31.96       39.59      1.13 o
   2  13   0        3.25        3.02      0.48 o
   3  13   0        2.93        4.28      0.46 o
  -2 -13   1        0.37        0.98      0.41 o
  -1 -13   1        1.66        2.78      0.49 o
  -4 -12   1        0.55        0.53      0.71 o
  -3 -12   1        0.41       -0.10      0.50 o
  -2 -12   1        1.54        2.52      0.41 o
  -1 -12   1        9.20        9.16      0.59 o
   0 -12   1        3.12        3.20      0.52 o
   1 -12   1        0.12       -0.44      0.41 o
  -5 -11   1        3.75        4.24      0.93 o
  -4 -11   1        4.51        5.27      1.33 o
  -3 -11   1        0.55        0.15      0.24 o
  -2 -11   1        7.44        6.73      0.49 o
  -1 -11   1       11.01       10.62      0.58 o
   0 -11   1       48.29       56.74      1.04 o
   1 -11   1        0.41        0.21      0.30 o
   2 -11   1        0.06       -0.09      0.34 o
  -5 -10   1        0.19        0.19      0.75 o
  -4 -10   1        4.93        5.68      1.48 o
  -3 -10   1       23.24       27.01      1.50 o
  -2 -10   1       11.35       11.70      0.60 o
  -1 -10   1       11.32       12.86      0.53 o
   0 -10   1       63.03       63.91      1.04 o
   1 -10   1        1.69        2.13      0.30 o
   2 -10   1        4.61        4.30      0.39 o
   3 -10   1        2.54        3.70      0.52 o
  -6  -9   1       23.02       26.04      2.02 o
  -5  -9   1       44.12       42.98      3.42 o
  -4  -9   1       68.35       77.49      2.36 o
  -3  -9   1        4.31        2.64      0.48 o
  -2  -9   1        8.27        7.08      0.50 o
  -1  -9   1      133.42      122.34      1.43 o
   0  -9   1      418.09      398.79      3.71 o
   1  -9   1      119.08      123.52      2.19 o
   2  -9   1        2.54        2.31      0.35 o
   3  -9   1        8.37        6.79      0.62 o
   4  -9   1        0.06       -0.25      0.35 o
  -6  -8   1        8.09        7.28      1.27 o
  -5  -8   1        2.01        3.09      0.99 o
  -4  -8   1       17.81       19.21      1.17 o
  -3  -8   1       19.70       18.06      0.82 o
  -2  -8   1       66.59       68.32      1.04 o
  -1  -8   1      184.27      180.38      1.77 o
   0  -8   1       97.90       87.86      1.12 o
   1  -8   1       34.78       32.93      0.74 o
   2  -8   1        0.85        0.79      0.29 o
   3  -8   1       34.24       37.47      1.02 o
   4  -8   1        0.15       -0.06      0.37 o
  -6  -7   1        0.34       -0.47      0.71 o
  -5  -7   1        7.30        6.49      1.03 o
  -4  -7   1       20.04       19.35      1.42 o
  -3  -7   1        3.21        3.23      0.40 o
  -2  -7   1       12.51       11.84      0.35 o
  -1  -7   1        0.00       -0.15      0.16 o
   0  -7   1        3.36        2.67      0.20 o
   1  -7   1      208.52      206.30      1.95 o
   2  -7   1        0.95        1.35      0.29 o
   3  -7   1        0.55        0.41      0.24 o
   4  -7   1       20.08       18.39      0.77 o
   5  -7   1        4.27        3.86      0.49 o
  -7  -6   1        0.32        0.28      0.79 o
  -6  -6   1        0.36        0.87      0.79 o
  -5  -6   1        5.09        5.34      0.91 o
  -4  -6   1        1.27        0.75      0.59 o
  -3  -6   1       13.78       12.16      0.47 o
  -2  -6   1      100.43      104.02      1.04 o
  -1  -6   1       30.74       30.10      0.52 o
   0  -6   1       47.01       49.36      0.60 o
   1  -6   1        1.34        0.68      0.18 o
   2  -6   1        1.91        2.01      0.25 o
   3  -6   1       57.90       54.43      0.92 o
   4  -6   1       10.49       11.40      0.46 o
   5  -6   1        0.77        0.20      0.27 o
  -7  -5   1        0.89        1.03      0.87 o
  -6  -5   1        4.71        6.45      0.99 o
  -5  -5   1        9.50        8.98      0.99 o
  -4  -5   1        0.03        0.11      0.28 o
  -3  -5   1      100.25       97.67      1.15 o
  -2  -5   1        0.37        1.24      0.11 o
  -1  -5   1      114.16      109.53      0.98 o
   0  -5   1       32.44       36.16      0.44 o
   1  -5   1        0.20        0.45      0.14 o
   2  -5   1        2.36        2.30      0.18 o
   3  -5   1       12.69       12.37      0.35 o
   4  -5   1        7.88        8.76      0.31 o
   5  -5   1        4.68        4.04      0.40 o
  -7  -4   1        0.54        1.11      0.79 o
  -6  -4   1        1.07        0.24      0.63 o
  -5  -4   1        6.44        5.82      0.87 o
  -4  -4   1        0.95        1.23      0.24 o
  -3  -4   1       30.07       27.45      0.49 o
  -2  -4   1      203.72      219.34      2.05 o
  -1  -4   1      410.96      429.26      2.67 o
   0  -4   1      402.68      407.11      2.88 o
   1  -4   1      104.95      109.77      1.11 o
   2  -4   1      285.45      310.75      2.20 o
   3  -4   1        7.04        7.79      0.26 o
   4  -4   1       24.90       25.56      0.91 o
   5  -4   1        0.05       -0.61      0.73 o
   6  -4   1        0.30        1.03      0.83 o
  -7  -3   1        1.53        1.74      0.83 o
  -6  -3   1       17.89       19.04      1.46 o
  -5  -3   1       14.75       14.80      1.15 o
  -4  -3   1      158.67      157.90      2.10 o
  -3  -3   1      161.58      171.15      1.82 o
  -2  -3   1      205.83      205.59      2.07 o
  -1  -3   1        3.42        2.13      0.14 o
   0  -3   1      267.49      260.59      1.87 o
   1  -3   1       59.69       66.27      0.60 o
   2  -3   1       48.57       50.64      0.59 o
   3  -3   1        2.65        2.92      0.19 o
   4  -3   1        0.62        0.54      0.20 o
   5  -3   1        5.37        5.39      0.71 o
   6  -3   1        0.45        1.11      0.83 o
  -7  -2   1        7.67        6.29      1.19 o
  -6  -2   1        3.34        3.44      0.87 o
  -5  -2   1       80.02       75.78      2.61 o
  -4  -2   1       49.93       57.60      0.85 o
  -3  -2   1       15.17       16.85      0.30 o
  -2  -2   1      827.53      840.25      7.95 o
  -1  -2   1      372.38      352.11      3.43 o
   0  -2   1      333.16      312.29      2.08 o
   1  -2   1      769.49      720.06      4.25 o
   2  -2   1        3.31        4.88      0.18 o
   3  -2   1      137.74      149.08      1.22 o
   4  -2   1       48.89       50.92      0.80 o
   5  -2   1       11.65       11.24      0.84 o
   6  -2   1        0.00       -1.01      0.67 o
  -7  -1   1        7.23        9.34      1.35 o
  -6  -1   1        5.09        5.86      1.03 o
  -5  -1   1       21.52       21.92      1.46 o
  -4  -1   1       64.53       67.10      0.89 o
  -3  -1   1       36.15       38.92      0.51 o
  -2  -1   1     2372.59     2371.30     22.02 o
  -1  -1   1      484.94      428.91      3.82 o
   0  -1   1     1312.29     1213.61      8.86 o
   1  -1   1     1458.20     1398.80      8.05 o
   2  -1   1       26.03       25.07      0.43 o
   3  -1   1       55.66       53.07      0.52 o
   4  -1   1       30.95       32.29      0.51 o
   5  -1   1       12.62        9.77      0.77 o
   6  -1   1        1.79        0.32      0.83 o
  -7   0   1        0.16       -0.75      0.83 o
  -6   0   1        0.22        0.32      0.71 o
  -5   0   1        3.10        2.47      0.50 o
  -4   0   1      100.99      106.81      1.15 o
  -3   0   1       18.10       20.64      0.54 o
  -2   0   1     1213.08     1225.37     10.38 o
   0   0   1       72.84       81.51      1.05 o
   1   0   1     3086.58     2950.80     18.02 o
   2   0   1      442.00      440.87      2.68 o
   3   0   1       99.94      101.00      0.96 o
   4   0   1       21.53       18.89      0.50 o
   5   0   1       30.68       30.97      1.19 o
   6   0   1       22.47       21.17      1.82 o
   7   0   1        3.32        4.51      1.19 o
  -6   1   1        0.10        0.55      0.71 o
  -5   1   1       16.44       17.49      0.99 o
  -4   1   1       24.16       25.94      0.54 o
  -3   1   1      140.55      174.82      1.60 o
  -2   1   1      398.73      399.09      3.47 o
  -1   1   1     3563.94     3319.18     28.13 o
   0   1   1        1.02       -0.13      0.09 o
   1   1   1     2124.26     2001.20     12.43 o
   2   1   1      764.98      737.48      4.36 o
   3   1   1        0.08       -0.23      0.15 o
   4   1   1       32.86       38.15      0.68 o
   5   1   1      501.85      497.88     10.69 o
   6   1   1       72.09       71.47      3.05 o
   7   1   1        7.93        7.16      1.31 o
  -6   2   1        3.42        4.71      1.03 o
  -5   2   1       26.54       24.19      1.16 o
  -4   2   1       51.11       50.44      0.97 o
  -3   2   1       15.35       16.20      0.40 o
  -2   2   1        3.27        2.34      0.11 o
  -1   2   1      629.21      583.92      3.49 o
   0   2   1     1866.01     1812.62     10.76 o
   1   2   1     1575.96     1513.33      9.31 o
   2   2   1       66.89       66.05      0.56 o
   3   2   1      217.51      221.09      1.91 o
   4   2   1      189.51      185.62      2.18 o
   5   2   1       25.96       27.35      1.66 o
   6   2   1      130.35      127.11      4.08 o
   7   2   1        0.16        0.95      0.91 o
  -6   3   1        8.95        9.74      1.31 o
  -5   3   1      114.47      109.63      2.59 o
  -4   3   1        0.10       -0.17      0.32 o
  -3   3   1       35.58       32.50      0.63 o
  -2   3   1      634.82      649.11      4.77 o
  -1   3   1      150.26      146.28      1.08 o
   0   3   1      136.31      130.55      0.89 o
   1   3   1     1798.47     1682.57     10.98 o
   2   3   1      984.82      957.69      5.70 o
   3   3   1        8.53        6.47      0.22 o
   4   3   1       51.69       51.77      1.14 o
   5   3   1        1.13        0.99      0.63 o
   6   3   1        1.97        1.70      0.87 o
   7   3   1        0.03        0.67      0.83 o
  -6   4   1        4.24        3.10      0.77 o
  -5   4   1       40.42       39.91      2.00 o
  -4   4   1        1.24        2.16      0.40 o
  -3   4   1       59.88       61.94      0.76 o
  -2   4   1       15.21       14.60      0.54 o
  -1   4   1       39.84       49.49      0.53 o
   0   4   1      189.56      175.63      1.64 o
   1   4   1      148.86      158.45      1.28 o
   2   4   1        9.61        9.19      0.22 o
   3   4   1       26.44       26.99      0.45 o
   4   4   1       10.25       13.12      0.55 o
   5   4   1        2.35        2.10      0.67 o
   6   4   1       20.87       20.54      1.66 o
   7   4   1        0.00        0.36      0.83 o
  -5   5   1        3.36        3.29      0.71 o
  -4   5   1        7.05        6.02      0.71 o
  -3   5   1       17.09       17.25      0.43 o
  -2   5   1       43.75       47.10      0.55 o
  -1   5   1      292.73      312.68      2.24 o
   0   5   1     1543.47     1595.44     10.09 o
   1   5   1       28.78       27.53      0.39 o
   2   5   1      234.89      254.31      2.07 o
   3   5   1        2.13        1.78      0.15 o
   4   5   1       71.86       70.54      1.16 o
   5   5   1        5.31        4.47      0.87 o
   6   5   1        3.39        2.37      0.83 o
   7   5   1        0.05       -0.36      0.83 o
  -5   6   1        0.14       -0.53      0.53 o
  -4   6   1        6.07        6.22      0.77 o
  -3   6   1       19.73       21.12      0.43 o
  -2   6   1        0.10       -0.03      0.15 o
  -1   6   1        6.95        9.43      0.29 o
   0   6   1        0.95        1.22      0.14 o
   1   6   1       35.20       37.80      0.60 o
   2   6   1       32.67       38.80      0.55 o
   3   6   1        2.60        1.58      0.15 o
   4   6   1       38.81       44.39      0.92 o
   5   6   1       10.94        8.79      1.11 o
   6   6   1        0.01        0.91      0.79 o
   7   6   1        2.23        2.49      1.03 o
  -5   7   1        0.82        1.87      0.74 o
  -4   7   1        0.77        0.47      0.25 o
  -3   7   1       47.87       49.71      0.79 o
  -2   7   1        1.85        1.65      0.24 o
  -1   7   1        3.05        3.31      0.23 o
   0   7   1       50.16       44.55      0.58 o
   1   7   1       97.49       88.55      1.33 o
   2   7   1       72.08       63.87      0.79 o
   3   7   1        2.93        2.68      0.21 o
   4   7   1       10.23        8.89      0.71 o
   5   7   1        2.17        2.53      0.83 o
   6   7   1        8.13        9.14      1.31 o
  -4   8   1        4.50        3.66      0.41 o
  -3   8   1       91.22       86.01      1.40 o
  -2   8   1        7.55        7.86      0.42 o
  -1   8   1        6.18        6.60      0.35 o
   0   8   1       13.47       13.78      0.39 o
   1   8   1        4.09        3.68      0.22 o
   2   8   1        3.95        3.37      0.24 o
   3   8   1        2.11        2.71      0.21 o
   4   8   1        5.74        5.85      0.39 o
   5   8   1       38.62       35.89      2.10 o
   6   8   1        0.49       -1.13      0.75 o
  -4   9   1        0.65        0.46      0.41 o
  -3   9   1        2.72        1.69      0.44 o
  -2   9   1        0.18       -0.20      0.30 o
  -1   9   1       47.64       42.96      0.81 o
   0   9   1        1.60        1.00      0.26 o
   1   9   1       25.67       25.65      0.61 o
   2   9   1       56.46       60.28      0.87 o
   3   9   1      335.51      327.90      3.19 o
   4   9   1        9.34        8.55      0.50 o
   5   9   1        0.01       -0.20      0.79 o
   6   9   1        0.03       -1.11      0.79 o
  -3  10   1        0.00        0.09      0.33 o
  -2  10   1        0.01        0.08      0.31 o
  -1  10   1        0.74        0.36      0.28 o
   0  10   1       50.28       48.49      0.89 o
   1  10   1        7.04        7.68      0.40 o
   2  10   1       43.31       43.29      0.82 o
   3  10   1        2.52        2.89      0.45 o
   4  10   1       46.26       43.84      0.85 o
   5  10   1        0.42        0.44      0.70 o
   6  10   1        3.01        1.94      1.15 o
  -2  11   1        0.23       -0.11      0.36 o
  -1  11   1        0.11        0.25      0.30 o
   0  11   1        0.94        0.77      0.30 o
   1  11   1       10.14        9.79      0.47 o
   2  11   1        4.18        4.90      0.44 o
   3  11   1        3.61        3.84      0.41 o
   4  11   1       39.18       44.95      0.88 o
   5  11   1        3.28        4.66      1.98 o
  -1  12   1        8.24       11.35      1.22 o
   0  12   1        9.97       10.69      0.59 o
   1  12   1       22.13       20.70      0.72 o
   2  12   1        5.87        7.38      0.61 o
   3  12   1        1.40        1.35      0.37 o
   4  12   1        0.03       -0.57      0.51 o
   0  13   1       39.38       44.55      1.33 o
   1  13   1        8.34        8.63      0.62 o
   2  13   1        3.60        5.83      0.58 o
   3  13   1        3.17        3.48      0.46 o
  -4 -12   2        3.92        5.50      0.98 o
  -3 -12   2       14.46       15.65      1.00 o
  -2 -12   2        8.31       10.36      0.57 o
  -1 -12   2        2.45        2.01      0.42 o
   0 -12   2        1.51        1.35      0.57 o
   1 -12   2        3.01        3.81      1.01 o
  -5 -11   2        2.32        2.99      0.84 o
  -4 -11   2        2.80        0.77      1.07 o
  -3 -11   2        0.28        0.10      0.56 o
  -2 -11   2        5.45        4.95      0.38 o
  -1 -11   2        3.16        3.14      0.44 o
   0 -11   2        7.85        7.63      0.58 o
   1 -11   2        0.16        0.22      0.37 o
   2 -11   2        7.88       10.45      0.64 o
  -5 -10   2        0.25       -0.04      0.64 o
  -4 -10   2        6.28        5.48      0.87 o
  -3 -10   2        0.67        0.39      0.55 o
  -2 -10   2        6.87        7.68      0.48 o
  -1 -10   2        0.07       -0.24      0.32 o
   0 -10   2       15.04       14.97      0.58 o
   1 -10   2        0.03       -0.16      0.25 o
   2 -10   2        0.10       -0.09      0.32 o
   3 -10   2        0.04       -0.60      0.43 o
  -6  -9   2        8.90        9.46      1.07 o
  -5  -9   2       21.58       20.81      1.35 o
  -4  -9   2        0.38        0.62      0.57 o
  -3  -9   2        2.18        2.05      0.71 o
  -2  -9   2      190.87      181.36      2.04 o
  -1  -9   2      201.26      206.05      2.02 o
   0  -9   2        2.56        3.46      0.37 o
   1  -9   2       26.89       25.61      0.65 o
   2  -9   2        0.21       -0.33      0.31 o
   3  -9   2        6.18        5.92      0.57 o
  -6  -8   2        3.34        6.17      1.11 o
  -5  -8   2       27.09       28.69      1.94 o
  -4  -8   2        0.17       -0.06      0.59 o
  -3  -8   2       15.98       15.68      1.13 o
  -2  -8   2       70.01       75.17      0.97 o
  -1  -8   2      426.73      422.54      3.47 o
   0  -8   2        0.02        0.92      0.46 o
   1  -8   2      222.82      223.59      2.55 o
   2  -8   2        8.70       10.04      0.52 o
   3  -8   2        0.23        0.37      0.30 o
   4  -8   2        5.80        8.25      0.76 o
  -6  -7   2        2.60        1.42      0.79 o
  -5  -7   2       39.75       38.31      2.06 o
  -4  -7   2       92.98       93.95      3.13 o
  -3  -7   2        5.80        5.66      0.49 o
  -2  -7   2        2.55        2.38      0.23 o
  -1  -7   2      173.42      170.69      1.62 o
   0  -7   2       84.55       86.42      0.98 o
   1  -7   2      169.46      170.17      1.71 o
   2  -7   2        9.79        9.75      0.47 o
   3  -7   2       20.07       18.21      0.65 o
   4  -7   2       42.88       42.54      0.96 o
   5  -7   2        6.15        7.04      0.61 o
  -6  -6   2        1.76        2.22      0.83 o
  -5  -6   2       32.72       38.74      1.90 o
  -4  -6   2       20.07       21.92      1.39 o
  -3  -6   2        7.90        7.46      0.31 o
  -2  -6   2       60.73       65.26      0.98 o
  -1  -6   2      150.97      145.84      1.36 o
   0  -6   2       67.48       62.84      0.71 o
   1  -6   2      128.86      124.83      1.31 o
   2  -6   2        0.29        0.26      0.19 o
   3  -6   2       25.58       28.03      0.66 o
   4  -6   2        0.98        1.25      0.31 o
   5  -6   2        2.27        2.91      0.46 o
  -7  -5   2       18.09       18.80      1.62 o
  -6  -5   2        6.26        4.67      0.91 o
  -5  -5   2       28.76       27.46      1.54 o
  -4  -5   2       16.83       16.42      1.19 o
  -3  -5   2      141.10      141.39      1.49 o
  -2  -5   2        3.18        3.92      0.21 o
  -1  -5   2       37.06       28.55      0.43 o
   0  -5   2       35.91       40.53      0.65 o
   1  -5   2      176.30      166.64      1.55 o
   2  -5   2        0.04        0.28      0.16 o
   3  -5   2       12.69       13.16      0.42 o
   4  -5   2       15.24       13.24      0.52 o
   5  -5   2        0.85        1.03      0.47 o
  -7  -4   2        0.44       -0.36      0.79 o
  -6  -4   2        3.51        3.48      0.79 o
  -5  -4   2       73.72       72.58      2.49 o
  -4  -4   2       50.76       43.21      1.70 o
  -3  -4   2        0.12        0.05      0.24 o
  -2  -4   2      433.56      454.69      4.36 o
  -1  -4   2      177.89      184.52      1.39 o
   0  -4   2        8.94       10.64      0.40 o
   1  -4   2        0.15        1.18      0.14 o
   2  -4   2        2.64        5.34      0.22 o
   3  -4   2        0.00       -0.23      0.15 o
   4  -4   2        1.11        0.98      0.22 o
   5  -4   2        0.22       -0.04      0.26 o
   6  -4   2        0.34        1.19      0.95 o
  -7  -3   2        0.30       -0.95      0.63 o
  -6  -3   2        8.44        6.77      0.99 o
  -5  -3   2       24.65       24.18      1.39 o
  -4  -3   2       28.95       26.95      1.27 o
  -3  -3   2      115.96      126.97      2.13 o
  -2  -3   2       11.21       10.45      0.29 o
  -1  -3   2      112.40      107.83      1.22 o
   0  -3   2      106.87      101.12      0.85 o
   1  -3   2       10.67       12.68      0.27 o
   2  -3   2       23.26       20.63      0.35 o
   3  -3   2        5.49        6.75      0.33 o
   4  -3   2        4.60        3.76      0.29 o
   5  -3   2        5.27        5.10      0.35 o
   6  -3   2        2.25        2.30      0.95 o
  -7  -2   2        0.26        1.39      0.87 o
  -6  -2   2        7.04        5.78      0.95 o
  -5  -2   2        1.49        2.49      0.67 o
  -4  -2   2       16.24       15.28      0.63 o
  -3  -2   2        0.00        0.38      0.14 o
  -2  -2   2      277.01      276.93      3.20 o
  -1  -2   2       97.97       90.63      1.03 o
   0  -2   2     1659.47     1589.64     10.02 o
   1  -2   2      605.53      592.36      3.75 o
   2  -2   2      584.71      594.95      4.10 o
   3  -2   2       83.86       89.23      0.95 o
   4  -2   2        6.73        9.07      0.27 o
   5  -2   2       10.20       11.45      0.65 o
   6  -2   2        0.12        0.44      0.79 o
  -7  -1   2        4.87        5.82      1.11 o
  -6  -1   2        2.95        4.31      0.91 o
  -5  -1   2        0.01        0.04      0.51 o
  -4  -1   2      168.33      176.23      2.91 o
  -3  -1   2      372.06      398.70      4.59 o
  -2  -1   2       26.50       22.96      0.48 o
  -1  -1   2      734.80      653.96     12.90 o
   0  -1   2     4097.66     3754.68     31.94 o
   1  -1   2      148.33      143.76      1.26 o
   2  -1   2      189.57      193.02      1.56 o
   3  -1   2       72.76       73.08      0.81 o
   4  -1   2       25.12       25.72      0.39 o
   5  -1   2       24.44       23.34      0.53 o
   6  -1   2        1.01        0.20      0.83 o
  -7   0   2        3.73        5.18      1.11 o
  -6   0   2        1.21        1.19      0.75 o
  -5   0   2       39.12       38.55      2.14 o
  -4   0   2        4.31        5.58      0.35 o
  -3   0   2      273.23      311.05      3.70 o
  -2   0   2     1051.66     1069.56     12.84 o
  -1   0   2     1993.88     1888.91     36.49 o
   0   0   2      727.61      704.64      5.02 o
   1   0   2       12.21       11.07      0.23 o
   2   0   2       10.44        7.58      0.34 o
   3   0   2      415.23      433.28      3.03 o
   4   0   2       91.09       92.13      0.89 o
   5   0   2        0.08       -0.14      0.23 o
   6   0   2        4.99        3.80      1.07 o
   7   0   2        0.59        1.46      0.95 o
  -6   1   2        0.31        0.24      0.71 o
  -5   1   2        1.95        1.79      0.49 o
  -4   1   2       28.51       25.07      0.56 o
  -3   1   2      306.72      326.65      2.93 o
  -2   1   2      114.54      112.48      1.48 o
  -1   1   2     1200.30     1123.05     13.11 o
   0   1   2      408.93      423.41      2.68 o
   1   1   2     3150.32     3037.49     18.68 o
   2   1   2      794.98      788.34      5.82 o
   3   1   2        8.49        8.45      0.24 o
   4   1   2      443.18      420.02      3.28 o
   5   1   2        3.46        3.16      0.60 o
   6   1   2       89.70       93.24      3.60 o
   7   1   2        0.35        1.03      0.87 o
  -6   2   2        0.35        0.12      0.75 o
  -5   2   2       10.33        9.08      0.76 o
  -4   2   2      150.81      143.56      2.23 o
  -3   2   2        0.48        1.24      0.16 o
  -2   2   2       11.47       10.61      0.27 o
  -1   2   2      214.08      210.41      1.74 o
   0   2   2     2507.50     2382.87     13.91 o
   1   2   2      336.68      308.32      2.18 o
   2   2   2      108.30      106.95      0.97 o
   3   2   2        2.47        2.44      0.15 o
   4   2   2      509.29      499.46      4.12 o
   5   2   2       90.02       89.02      2.71 o
   6   2   2       59.25       62.76      2.81 o
   7   2   2       11.53       11.71      1.50 o
  -6   3   2        4.39        4.91      1.03 o
  -5   3   2        2.10        2.53      0.59 o
  -4   3   2        0.19        1.25      0.45 o
  -3   3   2        4.04        7.44      0.36 o
  -2   3   2        4.37        5.75      0.24 o
  -1   3   2       53.66       53.48      0.43 o
   0   3   2     1643.70     1663.84      9.46 o
   1   3   2     2445.40     2328.88     14.30 o
   2   3   2        1.89        2.91      0.16 o
   3   3   2      161.84      174.40      1.48 o
   4   3   2      231.16      231.68      2.12 o
   5   3   2        4.05        3.80      0.56 o
   6   3   2       29.25       24.10      1.82 o
   7   3   2        0.06       -0.55      0.75 o
  -6   4   2       16.65       13.62      1.09 o
  -5   4   2        0.76        1.08      0.56 o
  -4   4   2       69.27       65.09      1.85 o
  -3   4   2        6.66        5.53      0.34 o
  -2   4   2       93.95       95.44      0.95 o
  -1   4   2       24.28       27.89      0.35 o
   0   4   2     1510.96     1503.48      8.94 o
   1   4   2      125.57      122.93      1.22 o
   2   4   2      262.50      257.47      1.82 o
   3   4   2      259.71      266.75      2.14 o
   4   4   2      142.82      137.42      1.41 o
   5   4   2        6.76        8.10      0.69 o
   6   4   2        3.73        4.87      0.99 o
   7   4   2        0.24        0.00      0.79 o
  -5   5   2        1.45        1.31      0.58 o
  -4   5   2        5.92        4.87      1.01 o
  -3   5   2       13.80       14.22      0.56 o
  -2   5   2       50.96       58.51      0.64 o
  -1   5   2      513.90      538.12      5.12 o
   0   5   2      975.60     1058.57      6.73 o
   1   5   2      549.03      582.72      3.81 o
   2   5   2      199.68      200.76      1.51 o
   3   5   2        7.64        8.83      0.41 o
   4   5   2       23.56       24.83      0.50 o
   5   5   2        1.77        1.40      0.46 o
   6   5   2        1.35        1.58      0.83 o
   7   5   2        0.00       -0.47      0.75 o
  -5   6   2        0.80        0.61      0.61 o
  -4   6   2        9.56        9.31      0.88 o
  -3   6   2       29.74       27.57      0.71 o
  -2   6   2      127.47      127.41      1.09 o
  -1   6   2        0.00       -0.13      0.15 o
   0   6   2       18.44       16.85      0.31 o
   1   6   2      162.83      194.74      1.64 o
   2   6   2       37.51       32.55      0.46 o
   3   6   2       42.76       48.75      0.61 o
   4   6   2        7.12        5.64      0.29 o
   5   6   2       13.34       15.12      1.31 o
   6   6   2        1.32        1.50      0.79 o
   7   6   2        1.11        0.36      0.83 o
  -5   7   2        1.20        1.60      0.81 o
  -4   7   2        7.57        6.80      0.83 o
  -3   7   2        1.86        2.25      0.52 o
  -2   7   2       23.09       20.88      0.76 o
  -1   7   2        0.02       -0.06      0.14 o
   0   7   2       81.77       89.43      0.88 o
   1   7   2        0.07        0.41      0.14 o
   2   7   2        1.09        1.30      0.17 o
   3   7   2        9.33        8.93      0.30 o
   4   7   2        2.90        2.25      0.26 o
   5   7   2        1.27        1.39      0.75 o
   6   7   2       17.04       14.37      1.50 o
  -4   8   2        5.28        5.21      0.86 o
  -3   8   2       12.94       14.28      0.93 o
  -2   8   2       54.28       55.10      0.90 o
  -1   8   2        5.08        5.15      0.29 o
   0   8   2       31.51       27.39      0.49 o
   1   8   2        2.95        2.63      0.22 o
   2   8   2      133.50      124.90      1.36 o
   3   8   2        1.31        2.11      0.22 o
   4   8   2        8.19        9.25      0.47 o
   5   8   2        1.14        0.36      0.67 o
   6   8   2        0.03        0.08      0.75 o
  -4   9   2        0.90       -0.06      0.63 o
  -3   9   2        1.81        2.03      0.48 o
  -2   9   2       29.05       26.93      0.74 o
  -1   9   2        2.60        2.40      0.36 o
   0   9   2        5.33        4.70      0.33 o
   1   9   2       10.74       11.04      0.45 o
   2   9   2      230.97      205.84      2.20 o
   3   9   2       11.91       12.59      0.43 o
   4   9   2       32.99       33.26      0.92 o
   5   9   2        2.27        2.33      0.95 o
   6   9   2        1.89        0.20      0.99 o
  -3  10   2        4.32        3.30      0.56 o
  -2  10   2       16.66       15.60      0.63 o
  -1  10   2       17.59       15.86      0.59 o
   0  10   2       10.55       10.02      0.44 o
   1  10   2        5.68        6.50      0.37 o
   2  10   2        3.11        2.40      0.30 o
   3  10   2       26.92       24.63      0.98 o
   4  10   2       13.33       13.69      0.55 o
   5  10   2        0.00        0.40      0.87 o
   6  10   2        0.24       -0.28      0.91 o
  -2  11   2        1.59        1.80      0.43 o
  -1  11   2        5.55        5.34      0.51 o
   0  11   2        1.47        1.85      0.35 o
   1  11   2        0.99        1.00      0.28 o
   2  11   2       13.16       12.11      0.50 o
   3  11   2        0.04       -0.26      0.29 o
   4  11   2        2.38        3.85      0.45 o
   5  11   2       25.22       32.88      4.23 o
  -1  12   2        1.99        2.47      0.49 o
   0  12   2        6.05        5.20      0.47 o
   1  12   2       43.66       48.84      0.97 o
   2  12   2        9.52        8.80      0.56 o
   3  12   2        2.38        1.79      0.40 o
   4  12   2        1.48        0.94      0.40 o
   0  13   2        0.57        0.58      0.43 o
   1  13   2        1.52        2.00      0.43 o
   2  13   2        0.06       -0.26      0.36 o
   3  13   2        0.56        0.10      0.38 o
  -3 -12   3        0.54        0.65      0.69 o
  -2 -12   3        0.39        0.56      0.69 o
  -1 -12   3        0.50        0.19      0.38 o
   0 -12   3        0.74        0.55      0.49 o
  -4 -11   3        0.23        0.36      0.64 o
  -3 -11   3        0.69        0.29      0.63 o
  -2 -11   3        6.14        6.14      1.72 o
  -1 -11   3       28.34       27.80      0.92 o
   0 -11   3        4.48        4.88      0.73 o
   1 -11   3        3.49        3.35      0.58 o
   2 -11   3        8.29       10.60      0.61 o
  -5 -10   3        0.81        0.18      0.62 o
  -4 -10   3        0.38        0.39      0.61 o
  -3 -10   3        8.17       10.11      1.25 o
  -2 -10   3        4.95        3.25      0.73 o
  -1 -10   3       17.63       18.39      0.73 o
   0 -10   3       10.74       10.02      0.62 o
   1 -10   3       11.19       11.44      0.50 o
   2 -10   3        0.45        0.59      0.39 o
  -5  -9   3        3.93        5.18      0.85 o
  -4  -9   3        6.08        8.43      0.92 o
  -3  -9   3       40.68       42.86      1.71 o
  -2  -9   3        7.69        7.78      0.96 o
  -1  -9   3      258.23      259.92      2.82 o
   0  -9   3        3.67        3.48      0.38 o
   1  -9   3       14.46       15.21      0.56 o
   2  -9   3        0.27       -0.40      0.32 o
   3  -9   3        0.08       -0.24      0.35 o
  -6  -8   3        0.96        1.15      0.83 o
  -5  -8   3       12.09       10.01      0.96 o
  -4  -8   3       18.73       16.50      1.56 o
  -3  -8   3       71.83       64.12      1.97 o
  -2  -8   3      101.38      100.53      1.90 o
  -1  -8   3       22.79       22.60      0.56 o
   0  -8   3      383.26      390.00      4.15 o
   1  -8   3       28.59       28.42      0.77 o
   2  -8   3       14.27       14.67      0.79 o
   3  -8   3        3.64        3.99      0.44 o
   4  -8   3        2.23        4.04      0.52 o
  -6  -7   3        1.59        1.39      0.83 o
  -5  -7   3        8.14        7.32      1.07 o
  -4  -7   3        2.27        4.01      0.67 o
  -3  -7   3        6.97        7.94      0.74 o
  -2  -7   3      117.37      120.89      1.78 o
  -1  -7   3        1.70        1.61      0.19 o
   0  -7   3      291.71      287.60      2.35 o
   1  -7   3        0.43        1.46      0.30 o
   2  -7   3       12.08       12.10      0.54 o
   3  -7   3       31.68       35.15      0.89 o
   4  -7   3       55.29       59.50      1.17 o
  -6  -6   3        2.39        3.13      0.83 o
  -5  -6   3        1.33        0.87      0.63 o
  -4  -6   3       10.84       11.99      1.03 o
  -3  -6   3        0.27       -0.14      0.22 o
  -2  -6   3       34.93       34.89      0.59 o
  -1  -6   3       18.83       16.67      0.40 o
   0  -6   3       15.12       13.17      0.35 o
   1  -6   3      121.83      111.93      1.45 o
   2  -6   3        1.39        1.03      0.26 o
   3  -6   3        3.40        4.87      0.35 o
   4  -6   3        4.61        4.01      0.45 o
   5  -6   3       30.66       31.41      0.91 o
  -6  -5   3       41.80       44.36      2.06 o
  -5  -5   3        0.10        0.00      0.51 o
  -4  -5   3       66.80       64.03      2.22 o
  -3  -5   3       11.53       10.91      0.52 o
  -2  -5   3      114.47      120.41      1.23 o
  -1  -5   3      321.25      348.95      2.70 o
   0  -5   3        2.08        2.16      0.16 o
   1  -5   3       85.86       79.13      1.00 o
   2  -5   3       34.29       37.22      0.59 o
   3  -5   3        0.18       -0.07      0.21 o
   4  -5   3       10.42       10.71      0.49 o
   5  -5   3       10.52       11.60      0.52 o
  -7  -4   3        0.00       -0.16      0.71 o
  -6  -4   3       64.20       63.24      2.49 o
  -5  -4   3        1.35        1.78      0.59 o
  -4  -4   3       92.59       90.84      1.83 o
  -3  -4   3        3.24        2.16      0.30 o
  -2  -4   3       80.26       97.75      1.23 o
  -1  -4   3      318.99      311.25      2.61 o
   0  -4   3      120.73      140.12      1.18 o
   1  -4   3      240.04      246.09      2.40 o
   2  -4   3        2.17        1.47      0.18 o
   3  -4   3        1.24        0.78      0.19 o
   4  -4   3        1.76        1.61      0.32 o
   5  -4   3        0.11        0.34      0.29 o
   6  -4   3        0.03        0.29      0.39 o
  -7  -3   3        0.52        0.08      0.75 o
  -6  -3   3        5.50        4.04      0.91 o
  -5  -3   3       41.29       39.42      1.70 o
  -4  -3   3        0.22       -0.05      0.26 o
  -3  -3   3        0.51       -0.04      0.30 o
  -2  -3   3       89.65       78.00      1.37 o
  -1  -3   3      122.06      132.18      1.50 o
   0  -3   3       36.56       37.95      0.41 o
   1  -3   3      237.78      265.11      2.31 o
   2  -3   3        7.49        5.24      0.22 o
   3  -3   3      142.42      147.14      2.35 o
   4  -3   3       15.30       13.74      0.43 o
   5  -3   3        4.44        4.91      0.32 o
   6  -3   3        1.73        2.27      0.47 o
  -7  -2   3        0.30       -0.40      0.75 o
  -6  -2   3        0.82       -0.83      0.55 o
  -5  -2   3       68.65       65.73      2.26 o
  -4  -2   3       37.19       38.65      0.81 o
  -3  -2   3       25.07       25.36      0.59 o
  -2  -2   3       13.90       18.60      0.40 o
  -1  -2   3        2.16        1.85      0.10 o
   0  -2   3      248.45      238.66      1.63 o
   1  -2   3      567.05      574.13      4.17 o
   2  -2   3       42.70       45.49      0.56 o
   3  -2   3        3.14        2.77      0.20 o
   4  -2   3        0.02        0.27      0.18 o
   5  -2   3        0.00       -0.17      0.18 o
   6  -2   3        0.85        1.66      0.95 o
  -7  -1   3        2.34        3.84      1.03 o
  -6  -1   3        0.37        0.32      0.59 o
  -5  -1   3       17.44       18.88      1.50 o
  -4  -1   3        8.35        7.79      0.48 o
  -3  -1   3        0.64        0.44      0.14 o
  -2  -1   3       19.42       20.78      0.91 o
  -1  -1   3      426.04      415.63      6.11 o
   0  -1   3      140.24      134.73      1.20 o
   1  -1   3     1460.74     1428.27     10.84 o
   2  -1   3       32.11       31.39      0.41 o
   3  -1   3       33.43       30.82      0.47 o
   4  -1   3       14.79       14.93      0.38 o
   5  -1   3        2.77        1.56      0.28 o
   6  -1   3        0.04       -0.83      0.75 o
  -6   0   3        0.78        0.63      0.71 o
  -5   0   3        2.47        1.19      0.41 o
  -4   0   3       23.62       22.07      0.65 o
  -3   0   3      247.80      276.43      3.32 o
  -2   0   3      516.20      536.77      6.05 o
  -1   0   3       69.54       63.67      1.78 o
   0   0   3       65.52       64.21      0.58 o
   1   0   3     1760.32     1686.20     12.73 o
   2   0   3      527.95      535.87      3.70 o
   3   0   3        8.23        9.00      0.25 o
   4   0   3      130.45      132.85      1.20 o
   5   0   3       24.95       25.85      0.64 o
   6   0   3        4.24        1.35      0.95 o
  -6   1   3        0.21        0.12      0.67 o
  -5   1   3        0.08        0.42      0.40 o
  -4   1   3       40.04       45.99      1.28 o
  -3   1   3        0.34        0.02      0.26 o
  -2   1   3     1276.28     1321.65     14.37 o
  -1   1   3       62.93       66.78      0.91 o
   0   1   3     2878.92     2915.84     20.62 o
   1   1   3     4137.29     3894.56     25.24 o
   2   1   3     1095.38     1145.74      7.57 o
   3   1   3        1.10        0.24      0.16 o
   4   1   3      180.87      173.61      1.45 o
   5   1   3       28.74       27.81      0.72 o
   6   1   3        5.20        3.60      1.03 o
   7   1   3        0.01        0.67      0.95 o
  -6   2   3        0.11        0.32      0.71 o
  -5   2   3       24.62       21.90      1.70 o
  -4   2   3        7.12        9.01      1.23 o
  -3   2   3        2.50        2.10      0.35 o
  -2   2   3      307.05      321.68      3.26 o
  -1   2   3       18.35       18.27      0.29 o
   0   2   3      115.63      117.40      0.89 o
   1   2   3      143.88      148.58      1.15 o
   2   2   3     1036.36     1079.43      6.86 o
   3   2   3      327.31      348.47      2.98 o
   4   2   3      105.32      109.12      1.02 o
   5   2   3      129.59      125.40      1.70 o
   6   2   3       71.46       74.87      3.17 o
   7   2   3        5.26        5.54      1.23 o
  -6   3   3       17.13       14.64      1.46 o
  -5   3   3        0.00        0.10      0.57 o
  -4   3   3       20.01       20.22      1.00 o
  -3   3   3       49.71       49.26      1.06 o
  -2   3   3       99.01       90.01      1.20 o
  -1   3   3        8.49        7.72      0.23 o
   0   3   3      192.54      186.61      1.19 o
   1   3   3     2174.73     2153.38     15.29 o
   2   3   3      156.18      164.46      1.33 o
   3   3   3      283.42      291.62      2.56 o
   4   3   3       54.30       59.37      0.67 o
   5   3   3       50.55       50.43      0.91 o
   6   3   3        3.50        4.83      1.07 o
   7   3   3        0.03        0.47      0.87 o
  -6   4   3        1.07        2.32      0.70 o
  -5   4   3       26.69       21.93      1.19 o
  -4   4   3       87.19       88.70      2.20 o
  -3   4   3       35.67       38.58      0.72 o
  -2   4   3      100.58       96.48      1.11 o
  -1   4   3      155.89      163.99      1.30 o
   0   4   3      486.84      497.05      3.29 o
   1   4   3       16.39       15.48      0.31 o
   2   4   3       30.37       33.47      0.44 o
   3   4   3       16.40       13.57      0.35 o
   4   4   3        9.39        7.60      0.25 o
   5   4   3        1.12        0.94      0.26 o
   6   4   3       12.94       15.28      1.50 o
   7   4   3        3.32        2.61      1.11 o
  -5   5   3        1.91        1.89      0.81 o
  -4   5   3       10.99       10.91      1.39 o
  -3   5   3       24.00       22.54      1.22 o
  -2   5   3      106.72       99.26      0.99 o
  -1   5   3      538.67      570.67      3.95 o
   0   5   3      339.04      358.27      2.15 o
   1   5   3     1050.03     1116.97      7.23 o
   2   5   3        0.04        0.28      0.12 o
   3   5   3       23.43       26.21      0.46 o
   4   5   3       45.09       43.60      0.63 o
   5   5   3        0.06       -0.17      0.22 o
   6   5   3       15.01       13.14      1.42 o
   7   5   3        0.72        0.75      0.87 o
  -5   6   3        4.83        6.06      0.83 o
  -4   6   3        1.76        0.88      0.55 o
  -3   6   3       37.78       35.27      1.34 o
  -2   6   3        0.08        0.48      0.18 o
  -1   6   3      444.89      455.67      3.10 o
   0   6   3      318.43      350.05      2.25 o
   1   6   3       16.42       16.30      0.34 o
   2   6   3       38.63       33.36      0.49 o
   3   6   3        8.58        7.70      0.33 o
   4   6   3       81.76       83.17      0.96 o
   5   6   3        8.56        8.99      0.43 o
   6   6   3       40.62       40.88      2.33 o
   7   6   3        0.07        0.36      0.87 o
  -5   7   3        0.12       -0.59      0.89 o
  -4   7   3        1.58        1.53      0.62 o
  -3   7   3       25.85       25.16      1.29 o
  -2   7   3        0.40        0.15      0.29 o
  -1   7   3       29.02       30.86      0.49 o
   0   7   3       10.58       14.32      0.33 o
   1   7   3        6.98        9.92      0.30 o
   2   7   3        1.28        0.53      0.15 o
   3   7   3       65.14       60.80      0.83 o
   4   7   3       14.69       13.35      0.41 o
   5   7   3        0.55        0.72      0.26 o
   6   7   3       14.12       11.48      1.39 o
  -4   8   3        0.60       -0.55      0.58 o
  -3   8   3       18.09       18.79      0.66 o
  -2   8   3       15.61       15.90      0.41 o
  -1   8   3        2.41        2.72      0.26 o
   0   8   3       31.65       33.54      0.58 o
   1   8   3        7.88        6.04      0.27 o
   2   8   3       29.32       32.43      0.54 o
   3   8   3      137.48      132.01      1.43 o
   4   8   3        2.26        1.78      0.33 o
   5   8   3        0.10        0.18      0.24 o
   6   8   3        0.06       -0.95      0.71 o
  -4   9   3        1.93        1.12      0.70 o
  -3   9   3        1.72        1.60      0.29 o
  -2   9   3        3.75        4.14      0.34 o
  -1   9   3        0.05        0.27      0.25 o
   0   9   3       18.40       18.89      0.53 o
   1   9   3        3.32        2.92      0.28 o
   2   9   3       16.02       11.86      0.43 o
   3   9   3       75.70       73.24      1.05 o
   4   9   3        1.89        2.44      0.42 o
   5   9   3        4.00        3.71      0.35 o
   6   9   3        0.41       -0.44      0.83 o
  -3  10   3        4.58        3.52      0.43 o
  -2  10   3        0.02       -0.23      0.27 o
  -1  10   3        0.78        0.87      0.34 o
   0  10   3        4.91        2.62      0.33 o
   1  10   3        2.02        0.86      0.26 o
   2  10   3        0.83        0.54      0.25 o
   3  10   3       49.50       45.27      0.84 o
   4  10   3       36.11       35.78      1.65 o
   5  10   3        0.00       -0.40      0.27 o
   6  10   3        0.41       -0.04      0.95 o
  -2  11   3        8.21        9.00      0.52 o
  -1  11   3        0.75        0.81      0.38 o
   0  11   3       14.31       13.98      0.58 o
   1  11   3        8.99        8.11      0.44 o
   2  11   3        0.15        0.24      0.27 o
   3  11   3       41.00       41.02      1.23 o
   4  11   3       13.25       14.23      0.71 o
   5  11   3        2.32        2.31      0.33 o
  -1  12   3        0.18        0.02      0.39 o
   0  12   3        7.21        7.41      0.54 o
   1  12   3        6.87        7.11      0.46 o
   2  12   3        1.21        0.34      0.31 o
   3  12   3        0.03        0.23      0.33 o
   4  12   3        0.10        0.20      0.38 o
   0  13   3        2.02        0.96      0.48 o
   1  13   3        0.51        0.22      0.39 o
   2  13   3        1.59        1.10      0.47 o
   3  13   3        0.37        0.39      0.39 o
  -3 -12   4        0.00       -1.03      0.91 o
  -2 -12   4        1.77        1.61      0.79 o
  -1 -12   4        2.92        2.94      0.49 o
   0 -12   4        0.11       -0.39      0.46 o
  -4 -11   4        1.95        2.19      0.75 o
  -3 -11   4        1.03        0.99      0.66 o
  -2 -11   4        0.51        0.66      0.64 o
  -1 -11   4        4.11        3.18      0.55 o
   0 -11   4        2.00        1.67      0.44 o
   1 -11   4        1.80        2.07      0.56 o
  -5 -10   4        0.24        1.06      0.69 o
  -4 -10   4        3.51        4.20      0.81 o
  -3 -10   4        1.00        0.73      0.59 o
  -2 -10   4        5.76        5.40      0.84 o
  -1 -10   4        0.04        0.09      0.25 o
   0 -10   4        0.75        0.92      0.41 o
   1 -10   4        1.13        1.30      0.51 o
   2 -10   4        0.88        0.55      0.43 o
  -5  -9   4        0.90        0.10      0.59 o
  -4  -9   4        1.06        0.28      0.87 o
  -3  -9   4       23.51       26.20      1.37 o
  -2  -9   4      184.82      179.74      3.89 o
  -1  -9   4        5.08        5.46      0.45 o
   0  -9   4        8.31        8.18      0.54 o
   1  -9   4        8.60        9.37      0.44 o
   2  -9   4        3.71        4.54      0.46 o
   3  -9   4        0.07       -0.52      0.35 o
  -6  -8   4        0.28        0.48      0.64 o
  -5  -8   4        8.00        6.31      0.85 o
  -4  -8   4      103.26       96.10      2.60 o
  -3  -8   4        1.81        1.47      0.59 o
  -2  -8   4       95.49       96.17      2.49 o
  -1  -8   4       89.05       87.50      1.18 o
   0  -8   4       72.61       71.27      1.00 o
   1  -8   4       83.15       82.65      1.52 o
   2  -8   4        2.30        2.10      0.37 o
   3  -8   4        0.01       -0.50      0.33 o
   4  -8   4       29.46       31.73      1.21 o
  -6  -7   4        0.41        0.63      0.71 o
  -5  -7   4        3.47        3.65      0.67 o
  -4  -7   4       38.79       36.01      2.55 o
  -3  -7   4        5.03        4.20      0.64 o
  -2  -7   4       30.21       30.79      0.94 o
  -1  -7   4       21.44       19.03      0.39 o
   0  -7   4        0.83        0.87      0.22 o
   1  -7   4       50.07       49.14      1.18 o
   2  -7   4       47.02       44.38      1.17 o
   3  -7   4       59.27       62.32      1.37 o
   4  -7   4        0.33        1.96      0.50 o
  -6  -6   4        8.28        8.43      1.07 o
  -5  -6   4        1.64        1.62      0.71 o
  -4  -6   4       23.74       23.93      1.14 o
  -3  -6   4       75.70       69.04      1.85 o
  -2  -6   4        0.74        0.63      0.18 o
  -1  -6   4        9.94       11.90      0.43 o
   0  -6   4       15.35       10.94      0.32 o
   1  -6   4        1.60        0.85      0.22 o
   2  -6   4        0.10        0.13      0.27 o
   3  -6   4       70.20       66.87      1.08 o
   4  -6   4       34.61       34.41      0.97 o
   5  -6   4        6.76        8.72      0.65 o
  -6  -5   4        4.71        7.08      0.99 o
  -5  -5   4        1.18        1.54      0.63 o
  -4  -5   4       13.20       14.52      1.11 o
  -3  -5   4        3.51        3.29      0.49 o
  -2  -5   4        2.60        3.67      0.26 o
  -1  -5   4       24.21       32.64      0.58 o
   0  -5   4        0.11        0.05      0.13 o
   1  -5   4        0.11        0.41      0.17 o
   2  -5   4       53.10       58.73      0.91 o
   3  -5   4        7.85        6.91      0.38 o
   4  -5   4       14.89       15.64      0.57 o
   5  -5   4        5.82        4.82      0.44 o
  -6  -4   4        1.19        1.82      0.67 o
  -5  -4   4       40.93       38.74      1.66 o
  -4  -4   4       23.09       27.23      1.31 o
  -3  -4   4        5.88        4.20      0.36 o
  -2  -4   4        1.35        2.81      0.28 o
  -1  -4   4     1157.26     1252.35     14.74 o
   0  -4   4      355.33      350.58      2.74 o
   1  -4   4      215.45      225.51      2.09 o
   2  -4   4        0.77        0.47      0.15 o
   3  -4   4       42.85       42.23      0.78 o
   4  -4   4        2.13        1.96      0.36 o
   5  -4   4       10.26        8.76      0.53 o
  -6  -3   4        2.94        2.45      0.71 o
  -5  -3   4        0.00        0.04      0.51 o
  -4  -3   4       44.41       39.62      0.86 o
  -3  -3   4       28.11       25.37      1.03 o
  -2  -3   4      185.47      190.31      3.49 o
  -1  -3   4      875.17      941.55      9.03 o
   0  -3   4     1784.63     1903.51     13.55 o
   1  -3   4       93.79      106.46      1.05 o
   2  -3   4       11.64       15.36      0.36 o
   3  -3   4        4.67        3.72      0.25 o
   4  -3   4        5.72        6.73      0.36 o
   5  -3   4        0.03        0.03      0.30 o
   6  -3   4        0.16        0.23      0.41 o
  -6  -2   4        4.25        2.93      0.75 o
  -5  -2   4        0.20        0.44      0.47 o
  -4  -2   4       99.51       94.98      1.45 o
  -3  -2   4        8.34        4.13      0.24 o
  -2  -2   4       22.59       18.38      0.51 o
  -1  -2   4      308.11      306.55      3.95 o
   0  -2   4     1077.00     1077.34      8.49 o
   1  -2   4        9.93        8.59      0.26 o
   2  -2   4      255.56      263.56      2.04 o
   3  -2   4       47.76       51.06      0.69 o
   4  -2   4        4.91        4.23      0.29 o
   5  -2   4        2.83        2.68      0.49 o
   6  -2   4        1.58        1.38      0.44 o
  -6  -1   4        2.15        1.42      0.71 o
  -5  -1   4        2.84        2.15      0.41 o
  -4  -1   4       30.51       32.19      0.75 o
  -3  -1   4        0.22       -0.17      0.13 o
  -2  -1   4      180.51      188.49      4.43 o
  -1  -1   4       79.09       87.03      1.03 o
   0  -1   4      533.54      553.17      4.42 o
   1  -1   4        4.42        3.70      0.18 o
   2  -1   4      190.29      191.86      1.67 o
   3  -1   4      137.32      144.71      1.59 o
   4  -1   4       40.18       42.65      0.69 o
   5  -1   4        7.66        7.04      0.42 o
   6  -1   4        0.57        0.21      0.38 o
  -6   0   4        0.30       -0.28      0.59 o
  -5   0   4       10.39        8.59      0.67 o
  -4   0   4       12.40       13.03      0.53 o
  -3   0   4      142.05      150.18      1.96 o
  -2   0   4       56.78       52.28      1.78 o
  -1   0   4        4.73        3.67      0.30 o
   0   0   4      928.57      887.84      6.49 o
   1   0   4     1069.60     1101.57      7.81 o
   2   0   4      419.23      435.55      3.34 o
   3   0   4       17.67       16.19      0.35 o
   4   0   4        4.35        4.75      0.34 o
   5   0   4        1.32        1.01      0.35 o
   6   0   4       15.12       15.30      0.60 o
  -6   1   4        1.07        1.35      0.71 o
  -5   1   4        5.72        6.66      0.63 o
  -4   1   4        0.05        0.82      0.41 o
  -3   1   4      388.57      432.07      5.05 o
  -2   1   4       76.79       81.97      1.16 o
  -1   1   4      519.09      532.18      5.97 o
   0   1   4      274.33      262.17      1.86 o
   1   1   4      476.96      487.12      3.37 o
   2   1   4      152.03      141.91      1.29 o
   3   1   4      437.97      472.03      3.63 o
   4   1   4       10.76       10.01      0.35 o
   5   1   4        1.15        0.88      0.24 o
   6   1   4        2.59        1.53      0.34 o
   7   1   4        0.20       -0.63      0.95 o
  -6   2   4        1.11        0.87      0.75 o
  -5   2   4        0.00       -0.03      0.49 o
  -4   2   4        0.17        0.55      0.38 o
  -3   2   4       15.14       16.07      0.57 o
  -2   2   4        4.65        5.60      0.42 o
  -1   2   4        6.43        7.33      0.31 o
   0   2   4       39.38       36.23      0.38 o
   1   2   4      683.32      668.55      4.56 o
   2   2   4      110.82      119.61      1.05 o
   3   2   4      861.82      900.42      6.76 o
   4   2   4       61.83       59.21      1.11 o
   5   2   4       29.85       36.55      0.58 o
   6   2   4       19.80       20.95      0.68 o
   7   2   4       14.30       18.76      1.86 o
  -6   3   4        0.50        0.44      0.75 o
  -5   3   4        3.98        2.60      0.58 o
  -4   3   4       20.98       19.29      0.96 o
  -3   3   4       20.43       23.03      0.63 o
  -2   3   4       22.60       16.25      0.34 o
  -1   3   4        2.50        3.09      0.16 o
   0   3   4      133.75      163.13      1.66 o
   1   3   4      385.13      381.82      2.73 o
   2   3   4       77.80       81.68      0.81 o
   3   3   4       27.27       24.94      0.69 o
   4   3   4       31.58       28.31      0.54 o
   5   3   4       11.04       12.25      0.37 o
   6   3   4        1.59        1.76      0.35 o
   7   3   4        2.13        2.61      1.15 o
  -6   4   4        1.37        0.58      0.61 o
  -5   4   4        5.19        5.09      0.71 o
  -4   4   4        1.98        2.71      0.53 o
  -3   4   4       49.05       46.82      0.90 o
  -2   4   4       16.74       15.86      0.38 o
  -1   4   4      364.97      379.18      3.40 o
   0   4   4       47.94       48.27      0.50 o
   1   4   4        9.26        8.71      0.31 o
   2   4   4      809.46      759.27      5.59 o
   3   4   4        3.69        4.61      0.26 o
   4   4   4       10.41        9.46      0.34 o
   5   4   4        0.16        0.20      0.18 o
   6   4   4        6.64        6.90      0.53 o
   7   4   4        0.52       -0.79      0.83 o
  -5   5   4        0.03       -0.74      0.49 o
  -4   5   4       11.66        9.73      0.84 o
  -3   5   4      355.39      347.95      8.43 o
  -2   5   4       56.48       61.31      0.93 o
  -1   5   4       20.92       18.61      0.33 o
   0   5   4      312.01      361.31      2.47 o
   1   5   4      328.21      337.78      2.54 o
   2   5   4      115.92      109.99      1.06 o
   3   5   4       10.03       11.46      0.33 o
   4   5   4        7.16        6.62      0.31 o
   5   5   4        0.01       -0.25      0.16 o
   6   5   4        0.98        0.36      0.46 o
   7   5   4        0.84       -0.44      0.83 o
  -5   6   4        1.83        1.65      0.70 o
  -4   6   4        3.23        2.30      0.63 o
  -3   6   4       10.71       10.70      1.17 o
  -2   6   4      366.25      362.05      3.57 o
  -1   6   4       97.86       98.40      0.86 o
   0   6   4       10.99        8.58      0.28 o
   1   6   4       10.08        7.95      0.25 o
   2   6   4       55.64       50.08      0.67 o
   3   6   4        0.34        0.14      0.16 o
   4   6   4       62.38       59.16      0.94 o
   5   6   4       56.36       53.61      0.84 o
   6   6   4       13.54       14.25      0.62 o
   7   6   4        4.34        4.31      1.19 o
  -5   7   4        0.95        1.23      0.69 o
  -4   7   4        1.36        1.05      0.62 o
  -3   7   4       11.16       10.01      0.89 o
  -2   7   4       47.22       45.89      0.82 o
  -1   7   4       71.60       71.61      0.78 o
   0   7   4       52.68       60.12      0.71 o
   1   7   4        9.98       10.44      0.30 o
   2   7   4       49.90       43.99      0.60 o
   3   7   4        4.47        4.18      0.29 o
   4   7   4      146.10      149.68      2.22 o
   5   7   4      100.22      101.65      1.33 o
   6   7   4        2.51        2.97      0.99 o
  -4   8   4        3.23        3.76      1.19 o
  -3   8   4        3.29        2.79      0.66 o
  -2   8   4        7.24        6.33      0.38 o
  -1   8   4       13.09       13.00      0.37 o
   0   8   4        2.88        3.28      0.39 o
   1   8   4        3.26        2.57      0.21 o
   2   8   4        9.12        8.93      0.32 o
   3   8   4       26.54       26.37      0.65 o
   4   8   4        0.40        0.53      0.29 o
   5   8   4        6.24        6.95      0.87 o
   6   8   4        3.06        2.53      1.07 o
  -4   9   4        0.72        0.56      0.69 o
  -3   9   4        0.08        0.40      0.44 o
  -2   9   4        3.36        3.73      0.55 o
  -1   9   4        2.32        2.32      0.30 o
   0   9   4        2.60        3.43      0.32 o
   1   9   4       18.96       22.68      0.56 o
   2   9   4       18.90       17.72      0.68 o
   3   9   4       36.92       38.01      0.75 o
   4   9   4        7.63        8.16      0.61 o
   5   9   4        0.06        0.32      0.35 o
   6   9   4        0.06       -0.16      0.83 o
  -3  10   4        0.36        0.59      0.54 o
  -2  10   4        0.83        0.17      0.49 o
  -1  10   4        4.93        5.31      0.45 o
   0  10   4       12.51        9.53      0.46 o
   1  10   4       17.91       13.31      0.48 o
   2  10   4       35.26       33.40      0.72 o
   3  10   4       70.93       68.86      1.06 o
   4  10   4        0.71        0.63      0.36 o
   5  10   4        0.18       -0.41      0.35 o
  -2  11   4        0.20       -0.28      0.67 o
  -1  11   4        2.53        2.43      0.41 o
   0  11   4        3.91        3.09      0.37 o
   1  11   4        0.14        0.11      0.26 o
   2  11   4       45.88       41.46      0.85 o
   3  11   4        0.46        0.30      0.27 o
   4  11   4        4.23        4.47      0.59 o
   5  11   4        3.02        3.64      0.49 o
  -1  12   4        0.52        0.11      0.38 o
   0  12   4        0.07        0.43      0.40 o
   1  12   4        1.52        1.77      0.37 o
   2  12   4        2.74        1.94      0.48 o
   3  12   4        0.38        0.84      0.36 o
   4  12   4        0.55       -0.29      0.35 o
   0  13   4        1.99        2.31      0.58 o
   1  13   4        3.39        3.31      0.48 o
   2  13   4        9.13       10.75      0.63 o
   3  13   4        2.48        3.39      0.52 o
  -3 -11   5        9.19       10.76      1.15 o
  -2 -11   5        0.49        0.51      0.66 o
  -1 -11   5       19.77       19.37      1.40 o
   0 -11   5        5.87        6.17      0.57 o
   1 -11   5        0.08        0.35      0.52 o
  -4 -10   5        0.22       -0.58      1.07 o
  -3 -10   5        0.12        0.16      0.61 o
  -2 -10   5        4.69        4.79      0.81 o
  -1 -10   5       42.32       46.53      1.91 o
   0 -10   5        7.31        7.43      0.89 o
   1 -10   5        1.91        2.38      1.02 o
   2 -10   5        3.70        3.22      0.52 o
  -5  -9   5        2.19        0.38      0.62 o
  -4  -9   5        1.08        0.33      1.33 o
  -3  -9   5        2.19        1.82      0.63 o
  -2  -9   5        0.00       -0.05      0.52 o
  -1  -9   5       40.18       40.08      1.71 o
   0  -9   5        3.38        4.06      0.43 o
   1  -9   5        4.21        3.88      0.53 o
   2  -9   5        3.29        2.91      0.55 o
   3  -9   5        0.03        0.03      0.43 o
  -5  -8   5        3.97        3.02      0.73 o
  -4  -8   5        6.20        5.94      1.11 o
  -3  -8   5       42.14       42.93      1.67 o
  -2  -8   5        0.33       -0.53      0.65 o
  -1  -8   5        0.00       -0.14      0.35 o
   0  -8   5        0.01       -0.05      0.40 o
   1  -8   5        0.94        0.66      0.30 o
   2  -8   5        0.00       -0.23      0.29 o
   3  -8   5       48.85       57.06      1.24 o
  -6  -7   5        3.14        3.94      0.76 o
  -5  -7   5        6.07        6.59      1.82 o
  -4  -7   5        3.74        4.29      0.67 o
  -3  -7   5       72.26       69.31      3.78 o
  -2  -7   5        4.84        5.83      0.66 o
  -1  -7   5        9.20        9.13      0.58 o
   0  -7   5        0.46        0.30      0.18 o
   1  -7   5      219.98      212.24      2.43 o
   2  -7   5       19.09       20.38      1.01 o
   3  -7   5       42.12       44.07      1.05 o
   4  -7   5       42.22       48.92      1.27 o
  -6  -6   5        0.54        0.71      0.67 o
  -5  -6   5        0.61        0.32      0.59 o
  -4  -6   5       45.72       45.98      1.55 o
  -3  -6   5       31.90       31.75      1.78 o
  -2  -6   5        0.59        0.52      0.28 o
  -1  -6   5       12.09       11.35      0.43 o
   0  -6   5        0.07        0.13      0.19 o
   1  -6   5       63.86       62.23      0.96 o
   2  -6   5       97.53       93.19      1.41 o
   3  -6   5        8.02        8.52      0.50 o
   4  -6   5       13.78       14.60      0.64 o
   5  -6   5        2.27        2.62      0.47 o
  -6  -5   5        1.38        1.27      0.71 o
  -5  -5   5        2.29        2.97      0.67 o
  -4  -5   5       55.49       59.15      1.68 o
  -3  -5   5       79.81       86.42      1.57 o
  -2  -5   5        6.50        8.24      0.63 o
  -1  -5   5      117.26      111.63      1.21 o
   0  -5   5        1.59        1.70      0.17 o
   1  -5   5       91.76       93.84      1.15 o
   2  -5   5       81.59       79.38      1.22 o
   3  -5   5        0.00       -0.17      0.23 o
   4  -5   5       21.99       23.83      0.69 o
   5  -5   5        3.28        2.34      0.52 o
  -6  -4   5        3.11        2.49      0.71 o
  -5  -4   5        0.08       -0.65      0.44 o
  -4  -4   5       36.22       37.91      1.50 o
  -3  -4   5      202.64      199.10      2.71 o
  -2  -4   5      372.24      372.15      4.55 o
  -1  -4   5      148.14      159.51      1.89 o
   0  -4   5      106.47      106.34      1.11 o
   1  -4   5        0.90        0.78      0.17 o
   2  -4   5        1.47        1.46      0.21 o
   3  -4   5        6.27        5.80      0.36 o
   4  -4   5       19.85       21.33      0.63 o
   5  -4   5        0.13        0.11      0.32 o
  -6  -3   5       10.08       10.29      0.99 o
  -5  -3   5       76.14       69.49      2.18 o
  -4  -3   5        6.60        6.01      0.44 o
  -3  -3   5       93.40       95.18      1.59 o
  -2  -3   5      251.43      277.05      3.40 o
  -1  -3   5      697.90      728.06      8.29 o
   0  -3   5      228.39      287.30      3.10 o
   1  -3   5      152.14      140.30      1.56 o
   2  -3   5       88.39       75.96      0.94 o
   3  -3   5        0.73        0.18      0.19 o
   4  -3   5       12.29       12.24      0.48 o
   5  -3   5        9.89        9.95      0.55 o
   6  -3   5        1.11        0.75      0.32 o
  -6  -2   5        2.24        1.74      0.67 o
  -5  -2   5        2.54        1.03      0.55 o
  -4  -2   5        5.41        5.23      0.41 o
  -3  -2   5        5.96        5.80      0.36 o
  -2  -2   5      145.38      150.76      1.72 o
  -1  -2   5       49.05       55.76      0.92 o
   0  -2   5      404.38      476.59      4.25 o
   1  -2   5      684.61      716.49      6.26 o
   2  -2   5       44.78       45.39      0.65 o
   3  -2   5       22.68       21.99      0.47 o
   4  -2   5        5.46        5.46      0.35 o
   5  -2   5       86.76       87.69      1.63 o
   6  -2   5        1.25        1.54      0.32 o
  -6  -1   5        1.18        0.55      0.59 o
  -5  -1   5        1.52        1.97      0.42 o
  -4  -1   5       32.10       32.39      0.73 o
  -3  -1   5       59.86       58.41      2.10 o
  -2  -1   5       81.10       69.45      2.22 o
  -1  -1   5        0.18       -0.01      0.16 o
   0  -1   5        2.64        1.80      0.15 o
   1  -1   5     1209.98     1160.18      8.89 o
   2  -1   5        3.24        4.24      0.22 o
   3  -1   5        0.34        0.06      0.15 o
   4  -1   5        4.49        4.79      0.35 o
   5  -1   5       25.21       25.90      1.10 o
   6  -1   5        3.57        3.51      0.43 o
  -6   0   5        1.00       -0.04      0.59 o
  -5   0   5        2.52        3.28      0.91 o
  -4   0   5        8.21        6.93      0.38 o
  -3   0   5       15.49       19.03      0.45 o
  -2   0   5       60.13       69.61      2.26 o
  -1   0   5      151.25      159.71      1.75 o
   0   0   5       50.21       52.84      0.76 o
   1   0   5       88.38       79.45      0.74 o
   2   0   5      259.93      255.71      2.12 o
   3   0   5       30.68       29.16      0.55 o
   4   0   5        4.57        3.21      0.26 o
   5   0   5        6.21        5.96      0.40 o
   6   0   5        9.74        9.62      0.66 o
  -6   1   5        1.41        1.62      0.71 o
  -5   1   5        2.83        3.85      0.53 o
  -4   1   5       10.80        9.60      0.95 o
  -3   1   5        9.09       11.46      0.59 o
  -2   1   5      336.73      373.93      4.32 o
  -1   1   5       54.03       54.15      0.74 o
   0   1   5       10.38        9.87      0.23 o
   1   1   5       16.08       18.48      0.30 o
   2   1   5      548.99      617.01      4.60 o
   3   1   5      147.05      153.41      1.77 o
   4   1   5       23.53       26.04      0.55 o
   5   1   5        3.23        3.60      0.42 o
   6   1   5        5.09        6.01      0.64 o
  -6   2   5        3.35        3.44      0.87 o
  -5   2   5        6.15        7.99      0.70 o
  -4   2   5        6.78        7.48      0.60 o
  -3   2   5       12.34       16.02      0.57 o
  -2   2   5       14.38       14.70      0.47 o
  -1   2   5       16.17       15.37      0.44 o
   0   2   5       28.76       29.79      0.42 o
   1   2   5       64.00       69.33      0.67 o
   2   2   5      489.01      563.09      4.29 o
   3   2   5       69.00       73.37      1.04 o
   4   2   5       59.78       57.79      0.82 o
   5   2   5        2.24        2.55      0.31 o
   6   2   5       19.51       20.19      0.87 o
  -6   3   5        0.24       -0.55      0.63 o
  -5   3   5        4.97        4.88      0.99 o
  -4   3   5       48.17       48.76      2.59 o
  -3   3   5        2.43        1.93      0.40 o
  -2   3   5        0.54        1.47      0.30 o
  -1   3   5      389.69      415.92      4.60 o
   0   3   5       88.01      101.38      1.00 o
   1   3   5      296.17      288.87      2.15 o
   2   3   5      323.34      341.28      2.55 o
   3   3   5      184.78      195.56      1.79 o
   4   3   5        8.52        8.42      0.34 o
   5   3   5        0.45        0.11      0.23 o
   6   3   5       17.24       19.33      0.91 o
   7   3   5       17.88       16.34      1.82 o
  -5   4   5        2.92        3.39      0.62 o
  -4   4   5       10.63       10.12      0.77 o
  -3   4   5       12.71       14.25      0.82 o
  -2   4   5       10.97       13.13      0.44 o
  -1   4   5      167.83      164.57      1.42 o
   0   4   5        0.03       -0.14      0.09 o
   1   4   5      678.11      694.72      5.44 o
   2   4   5      513.98      509.83      3.67 o
   3   4   5       48.20       43.99      0.62 o
   4   4   5        5.73        5.95      0.35 o
   5   4   5        0.15        0.18      0.24 o
   6   4   5        9.13        9.45      0.64 o
   7   4   5        1.74        1.50      0.99 o
  -5   5   5        0.01       -0.63      0.57 o
  -4   5   5      102.50       96.05      2.41 o
  -3   5   5       58.59       58.90      1.73 o
  -2   5   5      137.04      143.23      1.51 o
  -1   5   5       11.98       13.82      0.39 o
   0   5   5       10.14       11.29      0.24 o
   1   5   5        4.68        2.04      0.21 o
   2   5   5      167.07      156.33      1.40 o
   3   5   5       69.66       70.26      0.84 o
   4   5   5       53.91       52.81      0.91 o
   5   5   5        0.23       -0.37      0.25 o
   6   5   5        0.45       -0.10      0.51 o
   7   5   5        2.63        2.61      1.11 o
  -5   6   5        0.33        0.54      0.63 o
  -4   6   5       18.32       16.89      1.10 o
  -3   6   5      112.55      116.60      2.73 o
  -2   6   5       56.75       61.11      1.85 o
  -1   6   5      289.10      281.45      3.48 o
   0   6   5        0.32       -0.12      0.12 o
   1   6   5        4.70        5.26      0.24 o
   2   6   5      411.65      394.91      3.01 o
   3   6   5      138.42      141.04      1.77 o
   4   6   5        0.03       -0.19      0.26 o
   5   6   5       10.65        9.35      0.66 o
   6   6   5        2.04        2.49      0.45 o
  -4   7   5        0.07       -0.71      0.48 o
  -3   7   5       19.50       19.01      1.17 o
  -2   7   5       11.05       10.25      0.77 o
  -1   7   5       15.67       17.39      0.50 o
   0   7   5       95.78       97.63      0.94 o
   1   7   5       16.98       17.96      0.52 o
   2   7   5       18.16       15.45      0.43 o
   3   7   5      236.46      234.92      2.05 o
   4   7   5       46.58       46.32      0.96 o
   5   7   5        1.41        1.11      0.40 o
   6   7   5        4.09        3.12      0.73 o
  -4   8   5        0.79        0.07      0.71 o
  -3   8   5        2.70        2.18      0.64 o
  -2   8   5        0.29        0.35      0.40 o
  -1   8   5        1.26        0.46      0.24 o
   0   8   5       43.75       44.10      0.65 o
   1   8   5        0.83        0.54      0.18 o
   2   8   5        2.34        2.71      0.26 o
   3   8   5        8.39        7.09      0.60 o
   4   8   5       71.58       75.42      1.53 o
   5   8   5        0.29        0.19      0.36 o
   6   8   5        0.41        0.18      0.37 o
  -3   9   5        0.62       -0.13      0.42 o
  -2   9   5       14.39       13.57      0.63 o
  -1   9   5        6.39        8.53      0.38 o
   0   9   5       38.91       39.99      0.79 o
   1   9   5       19.19       18.36      0.51 o
   2   9   5       51.33       50.10      0.95 o
   3   9   5       28.45       31.32      0.69 o
   4   9   5       17.35       17.41      1.19 o
   5   9   5        1.51        0.91      0.42 o
   6   9   5        0.55       -0.15      0.41 o
  -3  10   5        1.63        0.98      0.55 o
  -2  10   5        1.88        2.03      0.28 o
  -1  10   5        7.56        7.33      0.69 o
   0  10   5        2.96        0.92      0.30 o
   1  10   5        0.06       -0.14      0.21 o
   2  10   5        0.22        0.02      0.23 o
   3  10   5        0.21        0.20      0.25 o
   4  10   5        2.75        2.24      0.54 o
   5  10   5        1.12        2.09      0.46 o
  -2  11   5        0.41        0.24      0.57 o
  -1  11   5        1.35        0.68      0.32 o
   0  11   5        0.00        0.26      0.35 o
   1  11   5       17.03       12.16      0.54 o
   2  11   5        0.01        0.28      0.26 o
   3  11   5        3.13        2.93      0.35 o
   4  11   5        1.60        1.00      0.40 o
   5  11   5        0.91        0.69      0.44 o
  -1  12   5        4.41        6.34      0.48 o
   0  12   5        7.12        7.10      0.56 o
   1  12   5        0.62       -0.27      0.32 o
   2  12   5        4.46        5.84      0.47 o
   3  12   5        1.29        0.95      0.39 o
   4  12   5        0.53        1.22      0.44 o
   1  13   5        1.30        0.86      0.46 o
   2  13   5        4.55        4.46      0.57 o
   3  13   5        0.00        0.27      0.47 o
  -3 -11   6        0.69       -0.64      0.64 o
  -2 -11   6       14.33       13.48      1.27 o
  -1 -11   6        9.56       14.21      1.30 o
   0 -11   6       19.56       21.15      1.65 o
  -4 -10   6        0.02       -0.23      0.63 o
  -3 -10   6        0.30        0.82      0.65 o
  -2 -10   6        3.62        2.59      0.76 o
  -1 -10   6        7.53        8.69      1.01 o
   0 -10   6       25.01       24.96      0.86 o
   1 -10   6        0.06        0.21      0.55 o
  -5  -9   6        0.13        0.00      0.56 o
  -4  -9   6        2.01        1.11      0.63 o
  -3  -9   6        2.62        2.34      0.71 o
  -2  -9   6        1.38        1.09      0.63 o
  -1  -9   6        1.39        1.19      0.63 o
   0  -9   6       14.26       15.15      0.57 o
   1  -9   6        0.60        0.59      0.57 o
   2  -9   6        0.00       -0.52      0.40 o
  -5  -8   6        4.78        5.87      0.82 o
  -4  -8   6        1.38        1.82      0.64 o
  -3  -8   6       17.29       16.10      1.09 o
  -2  -8   6       32.89       31.55      2.81 o
  -1  -8   6       68.41       68.48      2.17 o
   0  -8   6        0.01        0.11      0.26 o
   1  -8   6        6.76        6.44      0.71 o
   2  -8   6        1.37        1.33      0.46 o
   3  -8   6        0.83        0.65      0.43 o
  -5  -7   6        0.91        0.72      0.53 o
  -4  -7   6       27.21       27.15      1.31 o
  -3  -7   6       12.22       13.36      0.94 o
  -2  -7   6       24.34       19.92      1.13 o
  -1  -7   6        3.33        2.97      1.40 o
   0  -7   6       26.38       22.46      0.86 o
   1  -7   6        3.12        3.16      0.37 o
   2  -7   6       25.87       25.08      0.76 o
   3  -7   6        0.25        0.75      0.36 o
   4  -7   6        6.16        6.63      0.60 o
  -6  -6   6        0.08        0.44      0.55 o
  -5  -6   6        0.33       -0.02      0.46 o
  -4  -6   6       53.90       53.00      2.37 o
  -3  -6   6       18.98       20.43      1.06 o
  -2  -6   6        2.59        2.04      0.48 o
  -1  -6   6       56.08       55.80      1.24 o
   0  -6   6        8.01        9.30      0.28 o
   1  -6   6       40.37       36.26      0.72 o
   2  -6   6      192.82      183.82      2.27 o
   3  -6   6       53.66       51.03      1.08 o
   4  -6   6        1.89        1.90      0.41 o
  -6  -5   6       11.23       12.94      1.15 o
  -5  -5   6        0.26        0.28      0.51 o
  -4  -5   6        4.09        3.40      0.54 o
  -3  -5   6       26.82       24.55      3.60 o
  -2  -5   6        0.27       -0.04      0.38 o
  -1  -5   6        9.23        8.39      0.36 o
   0  -5   6       44.56       46.73      0.68 o
   1  -5   6      123.37      122.15      1.39 o
   2  -5   6       73.84       72.21      1.18 o
   3  -5   6       28.49       26.77      0.78 o
   4  -5   6        6.74        6.37      0.44 o
   5  -5   6        0.61       -0.02      0.39 o
  -6  -4   6        1.48        1.31      0.63 o
  -5  -4   6        5.48        5.26      0.71 o
  -4  -4   6       28.45       29.17      1.09 o
  -3  -4   6       48.21       47.13      1.00 o
  -2  -4   6      246.38      248.42      3.26 o
  -1  -4   6       39.82       38.73      1.29 o
   0  -4   6       52.15       53.82      0.97 o
   1  -4   6       58.24       53.44      0.77 o
   2  -4   6       14.33       13.68      0.47 o
   3  -4   6        1.27        1.62      0.27 o
   4  -4   6        3.31        3.36      0.35 o
   5  -4   6        0.05        0.47      0.42 o
  -6  -3   6        0.00        0.79      0.59 o
  -5  -3   6        0.01       -0.28      0.44 o
  -4  -3   6      225.63      227.04      2.91 o
  -3  -3   6       22.07       20.52      0.95 o
  -2  -3   6      159.55      156.58      2.63 o
  -1  -3   6      141.20      152.07      2.89 o
   0  -3   6        0.01        0.42      0.34 o
   1  -3   6        1.27        2.05      0.21 o
   2  -3   6        0.11       -0.04      0.16 o
   3  -3   6       87.69       88.26      1.19 o
   4  -3   6        0.87        1.27      0.29 o
   5  -3   6        0.84        0.79      0.37 o
  -6  -2   6        2.93        3.28      0.71 o
  -5  -2   6        0.58        0.89      0.39 o
  -4  -2   6       13.18       14.09      0.56 o
  -3  -2   6       13.66       12.15      1.11 o
  -2  -2   6        2.39        2.13      0.16 o
  -1  -2   6      184.88      209.09      2.35 o
   0  -2   6      497.31      553.35      4.92 o
   1  -2   6        0.14        0.43      0.16 o
   2  -2   6       37.56       33.74      0.70 o
   3  -2   6       71.68       70.72      0.89 o
   4  -2   6      119.38      113.63      1.69 o
   5  -2   6        3.50        4.10      0.44 o
   6  -2   6        4.79        3.39      0.45 o
  -6  -1   6        1.81        1.94      0.67 o
  -5  -1   6       40.41       38.97      1.39 o
  -4  -1   6       26.64       25.17      0.87 o
  -3  -1   6       12.54       12.11      1.07 o
  -2  -1   6       82.89       85.79      1.94 o
  -1  -1   6       16.49       17.43      0.41 o
   0  -1   6       21.02       24.39      0.46 o
   1  -1   6      100.86       95.32      1.12 o
   2  -1   6      193.26      188.51      1.83 o
   3  -1   6       71.27       70.19      0.86 o
   4  -1   6       49.35       41.95      0.80 o
   5  -1   6        0.39        0.98      0.29 o
   6  -1   6       16.15       15.93      0.70 o
  -6   0   6        0.23       -0.47      0.55 o
  -5   0   6       11.68       13.37      0.76 o
  -4   0   6        3.54        4.71      0.32 o
  -3   0   6       24.16       25.68      1.46 o
  -2   0   6       36.66       35.95      1.17 o
  -1   0   6      429.62      439.59      4.43 o
   0   0   6      171.84      175.51      1.75 o
   1   0   6      359.47      345.88      2.93 o
   2   0   6      129.12      127.02      1.65 o
   3   0   6        8.52        6.39      0.30 o
   4   0   6       18.48       17.21      0.61 o
   5   0   6        0.15       -0.05      0.25 o
   6   0   6        0.22        0.23      0.34 o
  -6   1   6        0.22       -0.83      0.55 o
  -5   1   6        0.11       -0.17      0.39 o
  -4   1   6        0.10        1.25      0.51 o
  -3   1   6        4.44        3.33      0.25 o
  -2   1   6       27.32       35.97      0.67 o
  -1   1   6       11.93       13.03      0.34 o
   0   1   6       60.28       57.56      0.90 o
   1   1   6      357.21      387.82      2.95 o
   2   1   6        6.46        4.64      0.33 o
   3   1   6        7.66        6.09      0.45 o
   4   1   6       12.05       11.52      0.47 o
   5   1   6        0.05       -0.25      0.25 o
   6   1   6        3.02        2.53      0.38 o
  -6   2   6        0.04       -0.44      0.63 o
  -5   2   6        9.46        8.93      0.70 o
  -4   2   6        2.69        4.25      1.05 o
  -3   2   6       23.62       22.67      0.65 o
  -2   2   6       20.18       25.30      0.61 o
  -1   2   6      208.99      235.43      3.23 o
   0   2   6       45.51       43.71      0.61 o
   1   2   6      214.37      245.64      1.97 o
   2   2   6       10.16        8.26      0.26 o
   3   2   6      250.51      243.01      2.16 o
   4   2   6       56.40       55.39      1.00 o
   5   2   6        0.02        0.17      0.24 o
   6   2   6        2.84        3.17      0.39 o
  -6   3   6        0.03       -0.20      0.59 o
  -5   3   6        0.08        0.42      0.47 o
  -4   3   6        0.17        0.22      0.40 o
  -3   3   6       10.52       12.55      0.71 o
  -2   3   6       73.91       84.31      1.46 o
  -1   3   6       28.83       33.73      0.58 o
   0   3   6        3.21        4.55      0.23 o
   1   3   6      177.66      196.51      1.54 o
   2   3   6      112.69      128.31      1.26 o
   3   3   6       54.38       51.86      0.76 o
   4   3   6       30.44       29.75      0.75 o
   5   3   6        5.32        6.53      0.38 o
   6   3   6        8.85        9.74      0.67 o
  -5   4   6        9.73       11.54      1.66 o
  -4   4   6        9.20        8.08      0.71 o
  -3   4   6        2.27        2.61      0.47 o
  -2   4   6       51.91       52.46      0.99 o
  -1   4   6        0.52        0.34      0.14 o
   0   4   6        0.82        0.78      0.11 o
   1   4   6     1030.36     1018.50      7.38 o
   2   4   6      258.20      256.17      2.43 o
   3   4   6       22.82       23.13      0.54 o
   4   4   6       30.90       31.17      0.75 o
   5   4   6        6.65        5.77      0.36 o
   6   4   6        1.96        3.41      0.38 o
  -5   5   6        5.86        5.95      0.80 o
  -4   5   6        5.04        4.88      0.68 o
  -3   5   6      103.37      103.36      3.09 o
  -2   5   6        8.93        9.39      0.57 o
  -1   5   6       92.40      100.67      1.30 o
   0   5   6       70.98       78.10      0.85 o
   1   5   6        0.86        0.69      0.16 o
   2   5   6        3.53        2.39      0.29 o
   3   5   6        0.17        0.32      0.18 o
   4   5   6        7.43        7.59      0.44 o
   5   5   6        1.50        1.34      0.36 o
   6   5   6        7.84        8.30      0.53 o
  -5   6   6        4.49        6.74      0.87 o
  -4   6   6        0.02        0.40      0.54 o
  -3   6   6      207.87      207.14      4.05 o
  -2   6   6      495.01      507.77      6.34 o
  -1   6   6       51.60       50.97      1.03 o
   0   6   6        0.05        0.03      0.12 o
   1   6   6      136.84      146.19      1.32 o
   2   6   6      500.97      479.89      3.59 o
   3   6   6       12.29       11.63      0.38 o
   4   6   6        8.67        5.77      0.44 o
   5   6   6        0.19       -0.08      0.35 o
   6   6   6        0.00       -0.10      0.27 o
  -4   7   6        2.05        3.75      0.76 o
  -3   7   6       49.90       51.74      1.84 o
  -2   7   6        7.33        6.53      0.67 o
  -1   7   6       14.99       14.89      0.93 o
   0   7   6        0.19        0.26      0.15 o
   1   7   6        0.26        0.19      0.16 o
   2   7   6       84.38       81.28      0.92 o
   3   7   6       65.10       66.97      1.04 o
   4   7   6      149.16      151.82      1.97 o
   5   7   6        6.56        6.18      0.59 o
   6   7   6        2.02        3.27      0.62 o
  -4   8   6        0.60        0.53      0.89 o
  -3   8   6        1.16        1.31      0.53 o
  -2   8   6        0.08        0.00      0.50 o
  -1   8   6       13.35       12.07      0.54 o
   0   8   6        0.50        1.01      0.18 o
   1   8   6       17.00       13.99      0.39 o
   2   8   6        0.08       -0.07      0.28 o
   3   8   6       77.81       75.26      1.15 o
   4   8   6        0.63        0.94      0.34 o
   5   8   6       29.31       29.46      1.06 o
   6   8   6        0.26        0.52      0.42 o
  -3   9   6        2.93        2.44      0.56 o
  -2   9   6       10.66       10.20      0.94 o
  -1   9   6        1.91        1.88      0.30 o
   0   9   6       31.81       29.30      0.64 o
   1   9   6        7.10        8.13      0.36 o
   2   9   6       11.06       10.68      0.42 o
   3   9   6        0.46        0.17      0.24 o
   4   9   6        0.86        1.05      0.34 o
   5   9   6        1.17        1.11      0.45 o
   6   9   6        0.07        0.11      0.43 o
  -3  10   6        2.16        1.75      0.77 o
  -2  10   6        2.45        2.43      0.72 o
  -1  10   6        0.00       -0.14      0.27 o
   0  10   6        3.52        2.65      0.53 o
   1  10   6       12.56       11.06      0.48 o
   2  10   6        1.47        1.11      0.31 o
   3  10   6        7.57        7.75      0.42 o
   4  10   6        3.25        4.30      0.67 o
   5  10   6        2.52        2.95      0.54 o
  -2  11   6        2.41        2.32      1.96 o
  -1  11   6        2.77        3.90      0.54 o
   0  11   6        2.67        1.42      0.36 o
   1  11   6        8.76        9.50      0.58 o
   2  11   6        0.21        0.70      0.31 o
   3  11   6        1.24        1.07      0.34 o
   4  11   6        8.91        8.07      0.62 o
   5  11   6        0.04        0.18      0.45 o
  -1  12   6        0.87       -0.09      0.44 o
   0  12   6        0.07        0.25      0.36 o
   1  12   6        2.30        2.02      0.75 o
   2  12   6        0.27        0.14      0.32 o
   3  12   6        0.00       -0.37      0.34 o
   4  12   6        4.44        4.36      0.86 o
   1  13   6        0.17        0.05      0.42 o
   2  13   6        0.47        0.27      0.39 o
  -3 -10   7        5.53        8.04      1.05 o
  -2 -10   7        0.80        0.69      1.15 o
  -1 -10   7        2.65        1.90      0.79 o
   0 -10   7       11.18       16.17      1.94 o
   1 -10   7        0.10        0.14      0.44 o
  -4  -9   7        0.70        0.48      0.64 o
  -3  -9   7        2.81        2.66      1.60 o
  -2  -9   7        0.26        0.90      0.60 o
  -1  -9   7        0.11        1.12      0.60 o
   0  -9   7       20.99       27.00      1.55 o
   1  -9   7        3.77        5.12      0.91 o
   2  -9   7        0.41        0.40      0.46 o
  -5  -8   7        0.80        0.25      0.81 o
  -4  -8   7       18.71       16.67      1.27 o
  -3  -8   7        6.85        7.10      1.19 o
  -2  -8   7        5.37        3.57      0.72 o
  -1  -8   7        2.54        1.76      0.63 o
   0  -8   7        8.21        6.65      0.86 o
   1  -8   7        2.52        2.71      0.46 o
   2  -8   7        0.15        0.17      0.55 o
   3  -8   7        0.00        0.35      0.49 o
  -5  -7   7        0.06       -0.10      0.49 o
  -4  -7   7        0.75        1.12      0.55 o
  -3  -7   7        5.84        7.33      0.79 o
  -2  -7   7        9.76        9.39      0.84 o
  -1  -7   7        0.59        0.05      0.44 o
   0  -7   7        5.28        3.99      0.67 o
   1  -7   7        0.81        1.67      0.31 o
   2  -7   7       25.89       27.30      1.03 o
   3  -7   7       14.16       16.20      0.88 o
  -5  -6   7        0.01       -0.03      0.45 o
  -4  -6   7        3.90        4.00      0.64 o
  -3  -6   7        2.41        2.28      0.57 o
  -2  -6   7       21.07       21.57      1.54 o
  -1  -6   7        2.16        1.98      0.77 o
   0  -6   7        8.88       10.14      0.87 o
   1  -6   7      110.78       96.09      1.30 o
   2  -6   7       88.73       85.57      1.53 o
   3  -6   7       14.51       14.91      0.64 o
   4  -6   7        5.93        7.29      0.69 o
  -6  -5   7        2.29        4.03      0.67 o
  -5  -5   7        0.70        1.75      0.51 o
  -4  -5   7       10.02       10.05      0.99 o
  -3  -5   7       28.24       22.47      1.02 o
  -2  -5   7        0.04       -0.49      0.36 o
  -1  -5   7       36.57       35.44      0.98 o
   0  -5   7        0.14        0.17      0.31 o
   1  -5   7      115.33       97.04      1.19 o
   2  -5   7       85.07       82.17      1.31 o
   3  -5   7        0.19        0.23      0.30 o
   4  -5   7        1.58        1.78      0.35 o
  -6  -4   7        0.35        1.07      0.59 o
  -5  -4   7        0.88        1.23      0.51 o
  -4  -4   7        0.54        0.23      0.49 o
  -3  -4   7        0.42        0.14      0.55 o
  -2  -4   7       52.04       51.33      1.21 o
  -1  -4   7       55.00       54.98      1.52 o
   0  -4   7       28.24       34.24      0.79 o
   1  -4   7        9.11        8.46      0.37 o
   2  -4   7        9.12       10.19      0.42 o
   3  -4   7        6.46        6.17      0.39 o
   4  -4   7        0.94        0.90      0.31 o
   5  -4   7        0.55        0.54      0.38 o
  -6  -3   7        0.00       -0.40      0.51 o
  -5  -3   7       13.43       12.15      0.87 o
  -4  -3   7        6.87        8.23      0.71 o
  -3  -3   7      649.93      632.49     11.37 o
  -2  -3   7      351.62      334.30      4.09 o
  -1  -3   7        3.45        4.54      0.47 o
   0  -3   7       11.23       11.43      0.41 o
   1  -3   7        4.26        3.51      0.24 o
   2  -3   7      118.59      116.69      1.67 o
   3  -3   7       24.94       25.43      0.65 o
   4  -3   7        8.07        9.02      0.46 o
   5  -3   7       10.21        8.51      0.52 o
  -6  -2   7        0.06       -0.16      0.51 o
  -5  -2   7        1.78        2.29      0.41 o
  -4  -2   7       61.20       54.55      0.94 o
  -3  -2   7        9.69        7.77      0.74 o
  -2  -2   7      202.69      195.51      2.23 o
  -1  -2   7        0.28        0.52      0.19 o
   0  -2   7       43.92       46.21      0.72 o
   1  -2   7      114.24      112.55      1.31 o
   2  -2   7       23.39       22.94      0.75 o
   3  -2   7       50.95       52.90      0.92 o
   4  -2   7       71.43       67.09      1.09 o
   5  -2   7        9.21        7.49      0.53 o
  -6  -1   7        1.20        1.78      0.63 o
  -5  -1   7        0.34       -0.50      0.34 o
  -4  -1   7        2.34        1.29      0.21 o
  -3  -1   7       20.36       20.34      1.46 o
  -2  -1   7        1.39        2.02      0.41 o
  -1  -1   7      224.57      228.37      3.36 o
   0  -1   7       58.42       63.91      0.91 o
   1  -1   7        1.52        0.62      0.16 o
   2  -1   7      310.98      304.03      2.72 o
   3  -1   7       74.87       70.21      0.96 o
   4  -1   7       22.91       22.16      0.62 o
   5  -1   7       21.62       21.61      0.66 o
   6  -1   7        0.19        0.22      0.43 o
  -6   0   7        0.36       -0.04      0.51 o
  -5   0   7        3.94        3.01      0.61 o
  -4   0   7        5.89        4.68      0.31 o
  -3   0   7       14.52       12.98      1.19 o
  -2   0   7       62.11       63.31      3.58 o
  -1   0   7       18.95       18.31      0.44 o
   0   0   7       57.63       62.24      0.82 o
   1   0   7      499.68      502.65      4.14 o
   2   0   7       31.01       25.57      0.60 o
   3   0   7        3.44        3.79      0.27 o
   4   0   7        5.90        5.91      0.37 o
   5   0   7        7.13        6.37      0.41 o
   6   0   7        0.09        0.30      0.36 o
  -6   1   7        1.11        0.36      0.59 o
  -5   1   7       17.31       15.80      0.88 o
  -4   1   7        6.40        6.86      0.51 o
  -3   1   7       31.69       29.98      0.64 o
  -2   1   7        3.43        3.17      0.20 o
  -1   1   7        0.64        0.79      0.28 o
   0   1   7       16.46       14.80      0.49 o
   1   1   7       55.07       58.61      0.73 o
   2   1   7      116.58      111.49      1.23 o
   3   1   7        2.35        2.27      0.23 o
   4   1   7       23.74       24.27      0.69 o
   5   1   7        3.11        4.03      0.41 o
   6   1   7        8.97       12.02      0.62 o
  -6   2   7        0.03       -0.55      0.59 o
  -5   2   7        6.39        5.61      0.61 o
  -4   2   7       16.35       13.21      1.29 o
  -3   2   7       32.29       30.24      0.75 o
  -2   2   7       93.77      100.05      1.50 o
  -1   2   7       94.08      113.24      1.43 o
   0   2   7      107.72      122.63      1.35 o
   1   2   7      121.51      129.30      1.19 o
   2   2   7       95.05       89.29      0.98 o
   3   2   7        7.46        7.98      0.38 o
   4   2   7        1.91        2.04      0.37 o
   5   2   7        2.01        1.72      0.29 o
   6   2   7        0.15        0.13      0.34 o
  -5   3   7        0.05       -0.04      0.45 o
  -4   3   7        0.83        0.31      0.40 o
  -3   3   7        3.15        3.97      0.63 o
  -2   3   7        0.21        0.35      0.22 o
  -1   3   7      151.35      155.38      2.14 o
   0   3   7        1.88        2.23      0.19 o
   1   3   7       66.68       62.53      0.64 o
   2   3   7        3.65        4.81      0.29 o
   3   3   7        3.86        3.88      0.25 o
   4   3   7       19.05       20.19      0.64 o
   5   3   7        1.48        2.34      0.31 o
   6   3   7        3.44        3.15      0.43 o
  -5   4   7       14.62       11.78      0.93 o
  -4   4   7        1.90        3.97      0.81 o
  -3   4   7       35.02       35.44      2.49 o
  -2   4   7        1.16        1.18      0.37 o
  -1   4   7        4.57        4.78      0.28 o
   0   4   7        3.58        4.53      0.27 o
   1   4   7       66.98       59.67      0.70 o
   2   4   7       29.83       28.64      0.53 o
   3   4   7       56.19       59.72      0.90 o
   4   4   7       18.41       16.00      0.59 o
   5   4   7        5.68        4.66      0.41 o
   6   4   7        5.84        5.84      0.50 o
  -5   5   7       19.27       22.77      1.30 o
  -4   5   7       23.21       25.24      1.60 o
  -3   5   7       35.88       36.43      2.63 o
  -2   5   7       23.82       24.20      1.82 o
  -1   5   7       24.91       22.65      0.59 o
   0   5   7        9.18        9.41      0.47 o
   1   5   7       39.51       41.20      0.59 o
   2   5   7       36.69       33.44      0.60 o
   3   5   7        1.84        1.70      0.23 o
   4   5   7        4.83        4.55      0.40 o
   5   5   7        1.52        2.29      0.37 o
   6   5   7       10.78       15.10      1.04 o
  -4   6   7       51.77       52.95      4.59 o
  -3   6   7       38.95       38.60      1.76 o
  -2   6   7       14.28       13.05      0.92 o
  -1   6   7       23.76       22.81      0.86 o
   0   6   7        1.12        1.44      0.23 o
   1   6   7      139.50      150.13      1.47 o
   2   6   7       41.76       40.94      0.65 o
   3   6   7       53.82       49.57      0.88 o
   4   6   7        0.24       -0.37      0.24 o
   5   6   7        2.06        2.11      0.47 o
   6   6   7        1.37        1.57      0.38 o
  -4   7   7       36.55       35.05      1.80 o
  -3   7   7        4.24        4.45      0.58 o
  -2   7   7        1.13        0.19      0.51 o
  -1   7   7       22.15       21.43      1.17 o
   0   7   7        0.57        0.13      0.30 o
   1   7   7       27.88       24.75      0.42 o
   2   7   7      308.33      299.85      2.64 o
   3   7   7      718.50      697.22      7.07 o
   4   7   7        1.11        1.54      0.36 o
   5   7   7        6.66        5.64      0.58 o
   6   7   7        1.27        2.47      0.39 o
  -4   8   7        0.41       -0.31      0.47 o
  -3   8   7        3.63        2.84      0.57 o
  -2   8   7       74.15       75.10      2.24 o
  -1   8   7        1.62        0.79      1.62 o
   0   8   7        2.30        2.50      0.32 o
   1   8   7       75.62       70.37      0.95 o
   2   8   7       28.78       32.64      0.71 o
   3   8   7       88.10       93.05      1.32 o
   4   8   7       50.39       53.33      1.12 o
   5   8   7        2.26        2.99      0.53 o
   6   8   7        0.24        0.59      0.36 o
  -3   9   7        7.68        8.47      1.50 o
  -2   9   7        0.00       -0.15      0.51 o
  -1   9   7        2.25        3.09      0.67 o
   0   9   7        0.03        0.09      0.19 o
   1   9   7       19.05       18.41      0.56 o
   2   9   7       13.94       12.59      0.50 o
   3   9   7        0.38        0.92      0.30 o
   4   9   7        6.95        6.44      0.49 o
   5   9   7        1.65        0.88      0.54 o
  -2  10   7        4.69        5.49      1.31 o
  -1  10   7        8.34       10.93      0.53 o
   0  10   7        1.68        1.78      0.52 o
   1  10   7        6.28        6.11      0.46 o
   2  10   7        1.59        1.27      0.31 o
   3  10   7        1.02        1.12      0.32 o
   4  10   7        2.68        2.09      0.56 o
   5  10   7        4.03        4.97      0.62 o
  -2  11   7        5.31        9.27      1.64 o
  -1  11   7        3.52        5.51      0.40 o
   0  11   7        9.82       11.58      0.53 o
   1  11   7        0.00        0.26      0.34 o
   2  11   7        3.09        3.29      0.39 o
   3  11   7        3.73        3.81      0.41 o
   4  11   7        2.21        2.58      0.48 o
   0  12   7        0.23        1.17      0.34 o
   1  12   7        0.28        0.49      0.38 o
   2  12   7        2.55        1.89      0.45 o
   3  12   7       10.46       11.50      0.59 o
   4  12   7        0.74        1.67      0.55 o
  -2 -10   8        8.65        8.32      1.10 o
  -1 -10   8       17.67       22.11      1.57 o
   0 -10   8        2.46        1.02      0.84 o
  -3  -9   8        1.25        0.60      0.63 o
  -2  -9   8        0.59        0.23      0.56 o
  -1  -9   8        6.15        5.05      0.87 o
   0  -9   8        7.81       11.25      1.12 o
   1  -9   8        0.15        0.13      0.97 o
  -4  -8   8        0.89        2.31      0.75 o
  -3  -8   8        2.98        2.90      0.70 o
  -2  -8   8        8.84       10.11      1.64 o
  -1  -8   8        2.73        2.66      0.68 o
   0  -8   8        0.02        0.59      0.57 o
   1  -8   8        2.02        1.98      0.41 o
   2  -8   8        0.08       -0.06      0.34 o
  -5  -7   8        0.49       -0.18      0.56 o
  -4  -7   8        0.10       -0.22      0.49 o
  -3  -7   8        0.60        0.68      0.53 o
  -2  -7   8        0.55       -0.21      0.47 o
  -1  -7   8       14.69        7.48      0.83 o
   0  -7   8        1.62        1.18      0.55 o
   1  -7   8       26.17       23.12      0.70 o
   2  -7   8       10.44       10.32      0.70 o
   3  -7   8        3.02        5.96      0.63 o
  -5  -6   8        6.86        7.27      0.91 o
  -4  -6   8        2.85        3.63      0.71 o
  -3  -6   8        0.39        0.93      0.48 o
  -2  -6   8        5.21        3.86      0.63 o
  -1  -6   8        0.01        1.81      0.54 o
   0  -6   8       12.96        8.63      0.82 o
   1  -6   8        0.92        1.67      0.29 o
   2  -6   8       11.57       12.97      0.72 o
   3  -6   8       13.45       15.64      0.84 o
   4  -6   8        0.08       -0.16      0.40 o
  -5  -5   8        0.09        0.23      0.49 o
  -4  -5   8        2.16        2.35      0.53 o
  -3  -5   8        1.75        0.99      0.45 o
  -2  -5   8        8.69        9.51      0.72 o
  -1  -5   8        3.67        3.58      0.60 o
   0  -5   8        0.00        0.79      0.46 o
   1  -5   8        6.31        4.93      0.34 o
   2  -5   8       16.48       15.61      0.76 o
   3  -5   8        3.00        3.13      0.56 o
   4  -5   8        0.02       -0.39      0.45 o
  -5  -4   8       13.94       15.03      0.97 o
  -4  -4   8        2.28        3.07      0.87 o
  -3  -4   8        0.58        0.29      0.40 o
  -2  -4   8        1.83        1.94      0.46 o
  -1  -4   8       51.71       49.90      1.49 o
   0  -4   8       27.19       30.17      1.24 o
   1  -4   8        6.27        5.10      0.37 o
   2  -4   8      103.36      105.15      1.35 o
   3  -4   8       23.07       24.39      0.77 o
   4  -4   8        4.56        5.01      0.41 o
   5  -4   8        0.31        0.19      0.37 o
  -6  -3   8        0.00        1.27      0.55 o
  -5  -3   8        3.14        3.65      0.47 o
  -4  -3   8      248.69      244.03      8.85 o
  -3  -3   8      103.96       99.93      1.54 o
  -2  -3   8       20.65       24.48      0.70 o
  -1  -3   8       21.35       25.30      1.35 o
   0  -3   8        1.45        1.48      0.23 o
   1  -3   8        0.04       -0.16      0.22 o
   2  -3   8        3.62        2.40      0.33 o
   3  -3   8       17.44       15.72      0.54 o
   4  -3   8        0.55        0.58      0.29 o
   5  -3   8        0.54        0.62      0.35 o
  -6  -2   8        4.01        6.25      0.75 o
  -5  -2   8       12.12       11.86      0.67 o
  -4  -2   8       50.05       50.25      1.82 o
  -3  -2   8      256.41      248.45      9.46 o
  -2  -2   8      160.75      156.25      1.92 o
  -1  -2   8       16.89       15.25      0.67 o
   0  -2   8       25.68       22.45      0.52 o
   1  -2   8        9.37        9.46      0.36 o
   2  -2   8      580.79      563.78      5.26 o
   3  -2   8      213.26      214.37      2.40 o
   4  -2   8        4.69        5.48      0.39 o
   5  -2   8        0.02       -0.14      0.29 o
  -6  -1   8        0.00       -0.20      0.55 o
  -5  -1   8       15.01       15.27      0.74 o
  -4  -1   8       18.19       19.11      1.62 o
  -3  -1   8        2.92        2.15      0.56 o
  -2  -1   8       62.77       60.80      1.46 o
  -1  -1   8      135.43      137.21      1.75 o
   0  -1   8        3.92        4.94      0.26 o
   1  -1   8      368.33      376.95      3.48 o
   2  -1   8       33.80       34.35      0.63 o
   3  -1   8      270.98      260.16      3.80 o
   4  -1   8       15.86       14.97      0.58 o
   5  -1   8        2.57        4.14      0.39 o
  -6   0   8        0.69        0.47      0.55 o
  -5   0   8        0.17       -0.30      0.32 o
  -4   0   8        6.26        5.71      0.33 o
  -3   0   8        6.59        5.33      0.62 o
  -2   0   8        3.47        3.09      0.20 o
  -1   0   8       17.95       19.51      0.51 o
   0   0   8       53.70       56.17      0.80 o
   1   0   8       22.59       22.13      0.72 o
   2   0   8       10.82        9.38      0.34 o
   3   0   8        1.08        1.39      0.30 o
   4   0   8       30.10       29.62      0.69 o
   5   0   8        0.79        0.33      0.28 o
   6   0   8        0.29        0.12      0.39 o
  -5   1   8        0.84        1.00      0.41 o
  -4   1   8        4.31        3.93      0.42 o
  -3   1   8        0.03        0.06      0.22 o
  -2   1   8        0.38        0.63      0.16 o
  -1   1   8       85.14       89.90      1.24 o
   0   1   8        0.46        0.17      0.17 o
   1   1   8       95.24       93.11      0.99 o
   2   1   8       14.57       14.76      0.49 o
   3   1   8        5.27        6.64      0.35 o
   4   1   8        1.55        1.14      0.34 o
   5   1   8        0.00       -0.06      0.27 o
   6   1   8        0.82        0.66      0.44 o
  -5   2   8        0.15       -0.33      0.40 o
  -4   2   8       21.81       18.91      0.88 o
  -3   2   8       21.91       19.79      1.29 o
  -2   2   8        0.27        0.47      0.18 o
  -1   2   8        3.61        3.95      0.26 o
   0   2   8        0.02        0.30      0.15 o
   1   2   8        0.73        1.07      0.15 o
   2   2   8        1.39        2.47      0.21 o
   3   2   8       27.55       27.84      0.63 o
   4   2   8       15.83       13.86      0.74 o
   5   2   8        1.35        0.64      0.28 o
   6   2   8        4.64        5.30      0.50 o
  -5   3   8        5.97        6.42      0.70 o
  -4   3   8        0.10       -0.01      0.41 o
  -3   3   8        0.45        0.77      0.33 o
  -2   3   8        3.57        5.19      0.32 o
  -1   3   8        1.32        1.03      0.27 o
   0   3   8        4.71        4.22      0.26 o
   1   3   8       19.10       19.65      0.47 o
   2   3   8       34.77       31.92      0.55 o
   3   3   8       79.54       86.45      1.15 o
   4   3   8       15.84       19.57      0.64 o
   5   3   8       23.44       23.45      0.81 o
   6   3   8        2.31        2.13      0.43 o
  -5   4   8        0.93        0.47      0.53 o
  -4   4   8       18.21       17.90      0.97 o
  -3   4   8        9.28        8.60      0.53 o
  -2   4   8        6.85        7.56      0.43 o
  -1   4   8      129.70      133.25      2.62 o
   0   4   8       78.95       89.31      1.20 o
   1   4   8        1.47        0.88      0.15 o
   2   4   8       51.42       51.55      0.95 o
   3   4   8       17.64       16.25      0.56 o
   4   4   8        0.72        1.89      0.34 o
   5   4   8       11.39       14.09      0.61 o
   6   4   8        0.16        0.03      0.34 o
  -5   5   8        0.04        0.37      0.54 o
  -4   5   8        7.30        4.87      0.75 o
  -3   5   8        0.74        0.47      0.35 o
  -2   5   8       49.21       53.98      1.61 o
  -1   5   8       94.12       97.35      5.28 o
   0   5   8        7.84        7.13      0.48 o
   1   5   8       24.76       25.13      0.52 o
   2   5   8       88.48       84.39      1.02 o
   3   5   8       38.56       34.75      0.72 o
   4   5   8        7.66        5.96      0.44 o
   5   5   8        0.83        2.00      0.37 o
   6   5   8        0.07        0.02      0.36 o
  -4   6   8       18.82       19.68      1.54 o
  -3   6   8        3.40        4.34      0.64 o
  -2   6   8       11.19       11.68      1.66 o
  -1   6   8        0.03        0.20      0.42 o
   0   6   8       78.04       79.53      1.49 o
   1   6   8      201.01      199.23      1.62 o
   2   6   8        5.79        6.76      0.42 o
   3   6   8        1.64        0.23      0.32 o
   4   6   8        2.99        3.01      0.33 o
   5   6   8        0.56        0.86      0.34 o
   6   6   8        0.26        0.74      0.39 o
  -4   7   8        1.43        1.70      0.86 o
  -3   7   8        5.93        4.43      0.76 o
  -2   7   8        0.03        0.20      0.61 o
  -1   7   8      125.33      120.81      2.95 o
   0   7   8        0.76        0.55      0.46 o
   1   7   8      304.42      297.72      2.46 o
   2   7   8      259.38      252.08      2.74 o
   3   7   8        5.57        7.19      0.43 o
   4   7   8       19.44       19.16      0.71 o
   5   7   8        6.66        5.86      0.53 o
   6   7   8        0.85        0.95      0.41 o
  -3   8   8        4.12        3.10      0.74 o
  -2   8   8       11.27       11.84      0.98 o
  -1   8   8        1.36        1.15      0.57 o
   0   8   8       30.56       27.56      0.64 o
   1   8   8      159.54      159.04      1.84 o
   2   8   8      176.58      175.08      1.96 o
   3   8   8        5.54        5.60      0.40 o
   4   8   8        4.16        3.09      0.41 o
   5   8   8        0.63        0.43      0.46 o
  -3   9   8        0.54        0.26      0.63 o
  -2   9   8       13.62       12.86      1.08 o
  -1   9   8        1.94        3.76      1.40 o
   0   9   8        2.59        1.94      0.29 o
   1   9   8        0.50        0.90      0.30 o
   2   9   8       20.46       22.27      0.76 o
   3   9   8       50.14       47.36      0.95 o
   4   9   8        4.90        4.32      0.47 o
   5   9   8        5.32        7.00      0.70 o
  -2  10   8       22.96       23.37      1.45 o
  -1  10   8        0.01        0.09      0.56 o
   0  10   8        1.88        1.71      0.35 o
   1  10   8       32.46       31.36      0.85 o
   2  10   8        0.06       -0.22      0.31 o
   3  10   8        0.32        0.09      0.30 o
   4  10   8        0.09       -0.16      0.35 o
   5  10   8        0.00        0.48      0.47 o
  -1  11   8        0.05        0.51      0.68 o
   0  11   8        1.66        2.47      0.80 o
   1  11   8        0.14        0.20      0.33 o
   2  11   8        1.67        2.65      0.44 o
   3  11   8        0.68       -0.16      0.33 o
   4  11   8        0.20       -0.23      0.40 o
   0  12   8        1.07        1.51      0.48 o
   1  12   8        5.18        5.20      0.49 o
   2  12   8       20.42       22.42      0.89 o
   3  12   8        9.25       11.68      0.64 o
  -3  -9   9        1.00        1.17      0.68 o
  -2  -9   9        7.15        9.15      1.10 o
  -1  -9   9        1.41        1.76      0.74 o
   0  -9   9        1.12        0.67      0.67 o
  -4  -8   9        0.13        0.59      0.79 o
  -3  -8   9        5.72        7.70      0.90 o
  -2  -8   9        4.19        5.03      0.80 o
  -1  -8   9        0.13       -0.57      0.52 o
   0  -8   9        1.46        1.03      0.93 o
   1  -8   9        2.96        3.21      1.15 o
   2  -8   9        0.01       -0.26      0.42 o
  -4  -7   9        4.45        4.91      0.76 o
  -3  -7   9        1.26        2.72      0.64 o
  -2  -7   9        2.80        1.41      0.59 o
  -1  -7   9        6.34        7.17      0.86 o
   0  -7   9        2.73        1.09      0.57 o
   1  -7   9        3.40        3.64      1.07 o
   2  -7   9        2.53        1.50      0.38 o
   3  -7   9        2.54        1.10      0.52 o
  -5  -6   9        0.75        0.80      0.57 o
  -4  -6   9        1.61        1.83      0.58 o
  -3  -6   9        3.23        3.60      0.64 o
  -2  -6   9        4.44        2.25      0.57 o
  -1  -6   9        7.40        5.39      0.73 o
   0  -6   9        6.84        3.13      0.65 o
   1  -6   9       13.38       15.00      1.46 o
   2  -6   9        0.46        0.27      0.39 o
   3  -6   9        2.08        1.72      0.49 o
  -5  -5   9        1.03        0.75      0.63 o
  -4  -5   9        0.33        0.07      0.44 o
  -3  -5   9       46.37       46.51      1.53 o
  -2  -5   9        0.00       -0.27      0.39 o
  -1  -5   9       22.49       23.49      2.53 o
   0  -5   9       89.33       78.54      2.19 o
   1  -5   9        2.41        1.03      0.75 o
   2  -5   9        1.10        0.78      0.41 o
   3  -5   9        7.85        7.44      0.63 o
   4  -5   9        0.11        0.07      0.87 o
  -5  -4   9        7.13       10.80      0.77 o
  -4  -4   9       30.29       32.69      1.17 o
  -3  -4   9       18.46       17.49      1.01 o
  -2  -4   9       14.34       12.47      0.80 o
  -1  -4   9        7.63        8.58      1.19 o
   0  -4   9        3.33        3.17      1.23 o
   1  -4   9       51.78       50.14      2.30 o
   2  -4   9       26.26       28.29      0.78 o
   3  -4   9        3.56        4.05      0.76 o
   4  -4   9        3.80        5.10      0.61 o
  -5  -3   9       15.26       14.64      1.33 o
  -4  -3   9       39.85       40.19      1.16 o
  -3  -3   9       33.89       35.86      1.09 o
  -2  -3   9       15.63       14.31      1.07 o
  -1  -3   9        4.19        2.73      0.49 o
   0  -3   9       43.44       38.61      1.35 o
   1  -3   9        0.10        0.00      0.63 o
   2  -3   9        6.24        4.90      0.55 o
   3  -3   9       45.32       41.56      1.06 o
   4  -3   9        0.72        1.21      0.35 o
   5  -3   9        0.26       -0.17      0.37 o
  -5  -2   9       22.11       23.32      1.41 o
  -4  -2   9        1.30        1.51      0.61 o
  -3  -2   9       48.96       47.44      1.02 o
  -2  -2   9      100.23      102.15      1.49 o
  -1  -2   9        1.69        1.51      0.30 o
   0  -2   9       11.95       10.94      0.57 o
   1  -2   9      296.63      284.99      4.67 o
   2  -2   9      102.70      108.91      1.48 o
   3  -2   9        1.31        0.81      0.30 o
   4  -2   9        3.65        3.40      0.36 o
   5  -2   9        0.02        0.03      0.32 o
  -5  -1   9       13.11       12.98      1.46 o
  -4  -1   9        1.04        1.62      0.62 o
  -3  -1   9      114.99      113.18      2.70 o
  -2  -1   9       21.22       20.18      0.54 o
  -1  -1   9        9.05        8.85      0.54 o
   0  -1   9       84.07       88.50      1.22 o
   1  -1   9       17.07       14.43      0.66 o
   2  -1   9      787.21      775.87      6.98 o
   3  -1   9        2.67        4.77      0.38 o
   4  -1   9       33.94       31.05      0.76 o
   5  -1   9        0.10       -0.08      0.30 o
  -5   0   9        6.14        5.37      1.37 o
  -4   0   9        2.01        2.31      0.62 o
  -3   0   9       18.21       18.21      1.05 o
  -2   0   9       65.62       70.30      1.05 o
  -1   0   9      111.09      117.36      1.77 o
   0   0   9      127.33      126.31      1.73 o
   1   0   9        1.25        2.72      0.31 o
   2   0   9       93.48       90.88      1.26 o
   3   0   9        4.57        3.32      0.34 o
   4   0   9       19.78       20.19      0.69 o
   5   0   9        0.48        0.13      0.29 o
  -5   1   9        0.40       -0.08      0.38 o
  -4   1   9        1.87        1.70      0.35 o
  -3   1   9        0.72        0.38      0.25 o
  -2   1   9       17.29       17.03      0.50 o
  -1   1   9       33.75       36.11      0.79 o
   0   1   9       37.88       41.31      0.96 o
   1   1   9       24.80       28.98      0.93 o
   2   1   9       73.99       70.46      1.03 o
   3   1   9       39.90       38.37      1.19 o
   4   1   9        0.03        0.03      0.41 o
   5   1   9        1.43        1.52      0.33 o
   6   1   9        0.04        0.61      0.41 o
  -5   2   9        2.25        1.02      0.61 o
  -4   2   9       60.63       57.46      3.28 o
  -3   2   9        3.05        3.46      0.37 o
  -2   2   9       33.84       32.36      1.04 o
  -1   2   9        3.66        3.58      0.28 o
   0   2   9        4.34        4.59      0.37 o
   1   2   9        0.12       -0.32      0.21 o
   2   2   9        5.41        4.90      0.40 o
   3   2   9        0.16       -0.05      0.22 o
   4   2   9        5.15        5.95      0.41 o
   5   2   9        0.02        0.25      0.29 o
   6   2   9        3.35        2.67      0.47 o
  -5   3   9        0.04       -0.68      0.93 o
  -4   3   9        3.09        2.97      0.55 o
  -3   3   9       23.74       22.25      1.02 o
  -2   3   9       24.82       22.98      0.71 o
  -1   3   9       37.93       35.32      1.41 o
   0   3   9        6.91        6.01      0.38 o
   1   3   9      181.42      184.90      2.33 o
   2   3   9       75.39       76.36      0.93 o
   3   3   9        6.60        8.09      0.46 o
   4   3   9        7.19        5.84      0.61 o
   5   3   9        6.64        7.95      0.52 o
   6   3   9        0.53        0.83      0.43 o
  -5   4   9        1.86        3.07      0.81 o
  -4   4   9        2.08        1.61      0.55 o
  -3   4   9        3.86        4.59      0.58 o
  -2   4   9       13.19       15.37      0.84 o
  -1   4   9       32.00       30.45      1.74 o
   0   4   9       10.04        9.68      0.53 o
   1   4   9        9.20        6.88      0.27 o
   2   4   9        5.96        6.33      0.29 o
   3   4   9        0.23        0.90      0.25 o
   4   4   9        1.26        0.98      0.31 o
   5   4   9        5.40        8.46      0.62 o
   6   4   9        2.50        3.33      0.49 o
  -4   5   9        1.99        2.12      0.45 o
  -3   5   9        1.71        2.77      0.53 o
  -2   5   9        9.82       10.36      1.15 o
  -1   5   9       21.02       24.00      1.10 o
   0   5   9       23.72       25.37      1.14 o
   1   5   9       60.57       61.53      0.83 o
   2   5   9       25.29       23.96      0.48 o
   3   5   9        0.77        0.81      0.26 o
   4   5   9        4.66        2.91      0.38 o
   5   5   9       25.28       26.03      0.87 o
   6   5   9        2.83        2.87      0.48 o
  -4   6   9        0.47       -0.48      0.42 o
  -3   6   9        0.87        1.85      0.65 o
  -2   6   9        0.04        0.06      0.46 o
  -1   6   9      202.86      203.23      3.89 o
   0   6   9       39.81       42.31      1.48 o
   1   6   9       34.82       32.34      0.67 o
   2   6   9       37.60       37.68      0.66 o
   3   6   9       27.89       28.33      0.69 o
   4   6   9        7.00        6.89      0.42 o
   5   6   9       17.30       18.55      0.74 o
   6   6   9        0.90        0.35      0.51 o
  -4   7   9        4.28        5.57      1.42 o
  -3   7   9        5.81        5.90      0.81 o
  -2   7   9       62.07       66.94      2.10 o
  -1   7   9       18.63       19.16      1.84 o
   0   7   9      170.24      155.85      3.68 o
   1   7   9       46.47       44.60      0.93 o
   2   7   9        5.34        6.23      0.48 o
   3   7   9        6.75        6.11      0.46 o
   4   7   9        4.31        5.45      0.47 o
   5   7   9        0.80        1.11      0.39 o
  -3   8   9        7.41        6.65      1.44 o
  -2   8   9        7.50        6.04      0.81 o
  -1   8   9        9.63        9.84      1.01 o
   0   8   9       59.54       59.90      1.93 o
   1   8   9        0.13        0.56      0.37 o
   2   8   9       85.27       85.43      1.41 o
   3   8   9       13.00        9.27      0.47 o
   4   8   9       51.97       55.08      1.17 o
   5   8   9       10.43       11.01      0.69 o
  -2   9   9        7.01        8.12      0.95 o
  -1   9   9       24.96       30.08      1.50 o
   0   9   9       19.10       19.60      1.82 o
   1   9   9        8.70        8.17      0.60 o
   2   9   9       15.13       15.51      0.66 o
   3   9   9       10.32        8.79      0.53 o
   4   9   9        8.02        7.84      0.60 o
   5   9   9       10.94       12.91      0.77 o
  -2  10   9        0.04        0.76      0.66 o
  -1  10   9        3.16        3.97      0.82 o
   0  10   9        8.43        7.53      0.91 o
   1  10   9        0.06       -0.19      0.24 o
   2  10   9        0.07       -0.43      0.29 o
   3  10   9       20.51       21.24      1.31 o
   4  10   9        9.44        9.36      0.60 o
  -1  11   9       10.52       12.89      1.90 o
   0  11   9        2.52        2.82      0.76 o
   1  11   9        5.32        8.02      0.45 o
   2  11   9        0.44        0.73      0.38 o
   3  11   9       13.89       15.65      1.00 o
   4  11   9        1.95        1.99      0.50 o
   1  12   9       18.35       19.31      0.63 o
   2  12   9        5.48        6.07      0.57 o
  -3  -8  10        1.90        2.50      0.78 o
  -2  -8  10        0.03       -0.71      0.54 o
  -1  -8  10        0.37       -0.38      0.57 o
   0  -8  10        7.71        8.28      1.02 o
   1  -8  10        3.14        5.22      1.35 o
  -3  -7  10        0.01       -0.68      0.56 o
  -2  -7  10        1.19        1.51      1.01 o
  -1  -7  10        0.10       -0.12      0.52 o
   0  -7  10        3.08        3.53      0.79 o
   1  -7  10        4.73        4.39      1.15 o
   2  -7  10        2.50        2.58      0.54 o
  -4  -6  10        0.25        0.05      0.52 o
  -3  -6  10        3.48        2.77      0.64 o
  -2  -6  10        2.36        3.25      0.64 o
  -1  -6  10        1.76        4.01      0.67 o
   0  -6  10       14.27       14.33      1.07 o
   1  -6  10        1.18        1.07      0.79 o
   2  -6  10        2.18        1.11      0.42 o
   3  -6  10        1.89        1.77      0.51 o
  -4  -5  10        0.15       -0.07      0.45 o
  -3  -5  10        3.39        3.23      0.61 o
  -2  -5  10        0.57        0.33      0.45 o
  -1  -5  10       26.16       17.95      1.06 o
   0  -5  10        2.89        3.40      0.83 o
   1  -5  10        0.85        0.51      0.71 o
   2  -5  10        9.47        8.57      0.58 o
   3  -5  10        0.00       -0.57      0.38 o
  -5  -4  10        4.25        4.99      0.55 o
  -4  -4  10        6.81        5.88      0.62 o
  -3  -4  10        4.50        4.82      0.91 o
  -2  -4  10       15.21       16.97      0.97 o
  -1  -4  10       12.01       10.11      0.79 o
   0  -4  10        0.23        0.05      0.46 o
   1  -4  10        1.01        0.40      0.63 o
   2  -4  10       48.77       49.12      1.33 o
   3  -4  10        3.40        2.77      0.51 o
   4  -4  10        0.20       -0.11      0.45 o
  -5  -3  10       30.94       29.17      2.41 o
  -4  -3  10        8.33        6.61      1.27 o
  -3  -3  10       60.83       57.11      1.49 o
  -2  -3  10        0.25       -0.04      0.37 o
  -1  -3  10        1.23        0.65      0.41 o
   0  -3  10       47.17       40.65      4.37 o
   1  -3  10        3.87        3.44      0.83 o
   2  -3  10        7.55        7.16      0.47 o
   3  -3  10        0.93        1.20      0.45 o
   4  -3  10        0.32        0.38      0.46 o
  -5  -2  10       43.53       48.50      2.03 o
  -4  -2  10        3.30        3.41      0.74 o
  -3  -2  10       17.68       15.17      0.64 o
  -2  -2  10      154.46      151.78      3.10 o
  -1  -2  10        0.00        0.01      0.71 o
   0  -2  10      106.16       93.77      2.18 o
   1  -2  10       13.92       14.37      1.27 o
   2  -2  10       60.36       63.83      1.35 o
   3  -2  10        5.03        6.50      1.35 o
   4  -2  10        0.14        0.50      0.36 o
   5  -2  10        3.03        3.62      0.47 o
  -5  -1  10        2.67        2.67      0.78 o
  -4  -1  10        0.24        0.09      0.83 o
  -3  -1  10        0.22        0.35      0.53 o
  -2  -1  10       39.81       36.48      0.97 o
  -1  -1  10       11.34       12.01      0.63 o
   0  -1  10      230.15      214.54      4.83 o
   1  -1  10       66.96       70.01      2.57 o
   2  -1  10      132.56      137.70      3.73 o
   3  -1  10      216.68      205.64      2.95 o
   4  -1  10        9.22        9.83      0.58 o
   5  -1  10        1.62        1.87      0.41 o
  -5   0  10        1.35        1.63      1.11 o
  -4   0  10        0.69        0.48      0.55 o
  -3   0  10       11.28       10.90      0.87 o
  -2   0  10       46.37       51.47      0.92 o
  -1   0  10       15.36       15.86      0.69 o
   0   0  10      107.66       98.76      2.22 o
   1   0  10      344.48      332.74      7.48 o
   2   0  10       49.80       49.88      1.46 o
   3   0  10       34.76       39.75      0.94 o
   4   0  10        5.32        6.25      0.52 o
   5   0  10        2.55        3.37      0.40 o
  -5   1  10        0.85        1.23      0.43 o
  -4   1  10        1.74        1.77      0.34 o
  -3   1  10       10.32        9.78      0.54 o
  -2   1  10        4.18        3.76      0.38 o
  -1   1  10        9.99       11.34      0.71 o
   0   1  10        3.04        2.28      0.35 o
   1   1  10      178.61      167.14      4.04 o
   2   1  10        0.76        0.61      0.24 o
   3   1  10        5.65        4.04      0.54 o
   4   1  10       23.79       27.12      0.78 o
   5   1  10        0.61        1.35      0.35 o
  -5   2  10        6.59        1.39      0.99 o
  -4   2  10       10.34       10.75      1.35 o
  -3   2  10       84.85       83.97      1.58 o
  -2   2  10       14.14       12.51      0.59 o
  -1   2  10       75.19       75.42      1.44 o
   0   2  10       22.27       23.60      0.78 o
   1   2  10        3.56        3.68      0.73 o
   2   2  10       15.93       17.47      0.52 o
   3   2  10        0.98        0.96      0.26 o
   4   2  10       13.28       12.17      0.55 o
   5   2  10       11.46       12.11      0.61 o
  -4   3  10        0.33        0.89      0.47 o
  -3   3  10       98.53       92.71      2.32 o
  -2   3  10        3.68        3.31      0.47 o
  -1   3  10       55.27       57.82      1.61 o
   0   3  10        0.01        0.03      0.59 o
   1   3  10       31.76       29.66      1.22 o
   2   3  10        2.57        3.34      0.27 o
   3   3  10       10.25        6.87      0.39 o
   4   3  10        1.29        0.09      0.29 o
   5   3  10        1.67        2.05      0.40 o
  -4   4  10        1.63        0.91      0.51 o
  -3   4  10       19.11       19.72      1.58 o
  -2   4  10       15.25       16.50      1.82 o
  -1   4  10       33.68       31.82      1.54 o
   0   4  10       38.24       42.21      1.44 o
   1   4  10        2.11        2.57      0.52 o
   2   4  10       27.72       23.65      0.45 o
   3   4  10        0.17        0.15      0.23 o
   4   4  10        6.16        3.12      0.38 o
   5   4  10        0.57        0.53      0.35 o
  -4   5  10        4.72        6.05      1.40 o
  -3   5  10        3.34        3.39      0.59 o
  -2   5  10        5.44        6.75      1.37 o
  -1   5  10        2.12        1.46      0.49 o
   0   5  10        9.01        8.21      0.83 o
   1   5  10        8.34        9.19      0.74 o
   2   5  10        1.28        1.33      0.32 o
   3   5  10       24.60       22.89      0.64 o
   4   5  10        2.47        3.02      0.40 o
   5   5  10        0.99        1.38      0.39 o
  -4   6  10        0.05        0.04      0.67 o
  -3   6  10        0.30       -0.62      0.44 o
  -2   6  10       27.40       28.80      1.54 o
  -1   6  10       27.40       27.66      1.31 o
   0   6  10       22.65       22.37      2.35 o
   1   6  10        0.00        0.02      0.42 o
   2   6  10        1.64        1.17      0.24 o
   3   6  10       11.24       11.39      0.47 o
   4   6  10       14.54       19.02      0.64 o
   5   6  10        4.43        3.96      0.49 o
  -3   7  10        0.81        0.47      0.71 o
  -2   7  10        4.83        5.53      1.80 o
  -1   7  10       14.80       12.09      0.94 o
   0   7  10       92.99       95.70      2.95 o
   1   7  10       22.66       21.42      0.83 o
   2   7  10        3.25        3.50      0.35 o
   3   7  10        6.74        6.65      0.48 o
   4   7  10        1.38        1.50      0.46 o
   5   7  10        3.87        3.92      0.50 o
  -3   8  10        0.49       -0.54      0.57 o
  -2   8  10       17.41       20.40      1.30 o
  -1   8  10        2.88        4.36      0.73 o
   0   8  10       37.17       37.03      1.57 o
   1   8  10       46.70       46.48      0.91 o
   2   8  10        0.86        1.24      0.34 o
   3   8  10       86.88       82.52      1.51 o
   4   8  10        5.37        6.33      0.51 o
   5   8  10       58.85       67.35      1.56 o
  -2   9  10       20.27       21.64      1.39 o
  -1   9  10        9.40        7.76      1.42 o
   0   9  10        1.07        0.63      0.81 o
   1   9  10        0.68        0.62      0.27 o
   2   9  10        2.88        2.70      0.37 o
   3   9  10       13.29       15.05      0.70 o
   4   9  10        1.15        1.87      0.46 o
  -1  10  10        1.13        0.26      0.61 o
   0  10  10        4.10        4.04      0.91 o
   1  10  10        2.38        2.15      0.44 o
   2  10  10       16.42       17.44      0.69 o
   3  10  10        7.60        7.00      0.99 o
   4  10  10        4.66        2.81      0.53 o
   0  11  10        3.12        2.38      0.81 o
   1  11  10        9.40       11.88      0.76 o
   2  11  10        6.51        8.08      0.68 o
   3  11  10        0.00        0.23      0.42 o
  -1  -8  11        0.65        1.23      1.74 o
  -3  -7  11        2.93        5.24      1.33 o
  -2  -7  11        1.13        1.32      0.66 o
  -1  -7  11        2.16        2.43      0.75 o
   0  -7  11        3.45        3.34      0.81 o
   1  -7  11        0.51        0.04      0.91 o
  -3  -6  11       13.11       18.65      1.72 o
  -2  -6  11        3.22        3.70      0.85 o
  -1  -6  11        4.75        6.02      1.09 o
   0  -6  11        4.31        4.17      0.79 o
   1  -6  11        0.28       -0.40      0.79 o
   2  -6  11        0.43       -0.44      0.87 o
  -4  -5  11        1.38        1.40      0.58 o
  -3  -5  11       13.38       15.13      1.03 o
  -2  -5  11        5.03        7.18      1.25 o
  -1  -5  11        2.46        2.76      0.64 o
   0  -5  11        3.05        2.75      0.66 o
   1  -5  11        0.66        1.19      0.79 o
   2  -5  11        0.15        0.35      0.30 o
   3  -5  11        1.79        1.61      0.80 o
  -4  -4  11        5.41        5.94      0.63 o
  -3  -4  11       20.62       21.41      1.07 o
  -2  -4  11        7.64        8.50      1.13 o
  -1  -4  11        2.98        3.70      0.62 o
   0  -4  11        4.09        3.26      0.64 o
   1  -4  11        0.01        0.00      0.67 o
   2  -4  11        0.38        0.20      0.29 o
   3  -4  11        1.50        1.22      0.45 o
  -4  -3  11        0.00       -0.95      0.83 o
  -3  -3  11        4.23        5.30      0.75 o
  -2  -3  11        2.05        2.20      0.50 o
  -1  -3  11        1.53       -0.03      0.45 o
   0  -3  11       11.93       11.09      0.86 o
   1  -3  11       10.82       11.87      1.27 o
   2  -3  11        0.38       -0.12      0.28 o
   3  -3  11        0.11       -0.33      0.45 o
   4  -3  11        2.03        2.36      0.56 o
  -4  -2  11        0.20        0.06      0.59 o
  -3  -2  11       16.98       16.20      0.84 o
  -2  -2  11       16.78       16.34      0.82 o
  -1  -2  11        9.24        7.32      0.67 o
   0  -2  11       89.63       83.37      2.13 o
   1  -2  11       91.20       90.59      3.21 o
   2  -2  11       31.20       29.53      0.84 o
   3  -2  11        0.75        1.05      0.52 o
   4  -2  11        9.25        7.31      0.72 o
  -4  -1  11        1.02        1.69      0.64 o
  -3  -1  11       31.86       32.56      1.48 o
  -2  -1  11       40.84       43.01      1.22 o
  -1  -1  11      248.61      244.39      3.58 o
   0  -1  11      154.07      153.59      4.12 o
   1  -1  11      178.78      193.36      5.11 o
   2  -1  11       35.41       31.69      1.34 o
   3  -1  11       50.93       58.22      1.75 o
   4  -1  11        4.27        5.91      0.67 o
  -4   0  11        0.07        0.15      0.93 o
  -3   0  11        2.33        3.03      0.37 o
  -2   0  11       63.47       61.07      2.05 o
  -1   0  11      192.04      181.57      3.34 o
   0   0  11        5.69        8.29      0.79 o
   1   0  11      131.37      131.35      3.84 o
   2   0  11        0.00       -0.11      0.20 o
   3   0  11        0.50        0.24      0.55 o
   4   0  11        3.79        4.46      0.52 o
   5   0  11       10.00       11.15      0.67 o
  -4   1  11        9.68       10.41      0.65 o
  -3   1  11        7.88        7.99      0.50 o
  -2   1  11        7.33        7.66      0.61 o
  -1   1  11        4.56        5.18      0.86 o
   0   1  11        2.65        3.16      0.54 o
   1   1  11        6.32        3.71      0.59 o
   2   1  11        0.66        0.18      0.33 o
   3   1  11       61.52       62.11      1.26 o
   4   1  11        0.58        0.59      0.42 o
   5   1  11        1.62        1.85      0.41 o
  -4   2  11        3.22        2.75      0.50 o
  -3   2  11       33.99       29.86      1.10 o
  -2   2  11        9.54        8.28      0.64 o
  -1   2  11        0.03       -0.29      0.37 o
   0   2  11        1.93        2.15      0.50 o
   1   2  11       15.67       18.68      1.11 o
   2   2  11        0.66       -0.34      0.23 o
   3   2  11       20.76       18.91      0.85 o
   4   2  11        0.17        0.15      0.46 o
   5   2  11        3.99        4.08      0.52 o
  -4   3  11       23.02       17.66      0.98 o
  -3   3  11        0.00       -0.67      0.89 o
  -2   3  11       10.84        8.84      0.70 o
  -1   3  11       31.31       34.68      1.27 o
   0   3  11        5.98        4.28      0.59 o
   1   3  11        2.30        3.16      0.58 o
   2   3  11      115.92      106.06      1.52 o
   3   3  11        4.38        3.40      0.40 o
   4   3  11        3.50        3.43      0.50 o
   5   3  11        0.62        0.92      0.43 o
  -4   4  11       16.32       16.44      1.04 o
  -3   4  11        5.62        6.76      1.29 o
  -2   4  11        3.14        3.83      0.56 o
  -1   4  11        3.01        4.39      0.59 o
   0   4  11        5.12        3.73      1.11 o
   1   4  11        8.11        7.98      1.07 o
   2   4  11      172.20      152.69      2.00 o
   3   4  11       96.21       88.27      1.45 o
   4   4  11        4.79        4.05      0.61 o
   5   4  11        2.70        0.31      0.40 o
  -4   5  11        0.24        0.69      0.57 o
  -3   5  11        3.28        2.97      0.61 o
  -2   5  11        6.04        7.71      1.03 o
  -1   5  11       43.75       45.55      1.60 o
   0   5  11        5.18        4.88      0.66 o
   1   5  11        5.19        3.52      0.64 o
   2   5  11        6.22        5.91      0.39 o
   3   5  11       15.59       13.99      0.59 o
   4   5  11        4.94        6.33      0.83 o
   5   5  11        7.45        6.86      0.60 o
  -3   6  11        1.78        1.63      0.60 o
  -2   6  11        6.78        5.47      0.74 o
  -1   6  11        0.97        1.97      0.61 o
   0   6  11       25.78       26.18      1.31 o
   1   6  11       16.11       14.00      0.96 o
   2   6  11        0.29       -0.24      0.26 o
   3   6  11        3.02        2.01      0.36 o
   4   6  11        1.13        0.94      0.38 o
   5   6  11        0.27       -0.84      0.58 o
  -3   7  11        0.04        0.05      0.56 o
  -2   7  11        2.09        2.40      0.64 o
  -1   7  11        8.68        8.04      0.87 o
   0   7  11       36.38       35.69      1.55 o
   1   7  11       13.21       12.38      1.35 o
   2   7  11        6.04        6.21      0.43 o
   3   7  11        6.81        8.53      0.52 o
   4   7  11        2.93        2.58      0.67 o
   5   7  11        8.03        9.01      0.68 o
  -2   8  11        0.22       -0.08      0.53 o
  -1   8  11        7.17        7.35      0.86 o
   0   8  11        7.90        7.33      0.85 o
   1   8  11        3.12        2.07      0.63 o
   2   8  11        2.50        2.12      0.43 o
   3   8  11        0.10        0.47      0.35 o
   4   8  11       18.97       19.27      0.94 o
  -2   9  11        0.03       -0.33      0.60 o
  -1   9  11        0.49        0.15      0.93 o
   0   9  11        0.03        0.26      0.55 o
   1   9  11        0.00       -0.05      0.53 o
   2   9  11       12.93       14.82      0.79 o
   3   9  11        6.39        5.47      0.50 o
   4   9  11       30.34       30.76      1.17 o
  -1  10  11        7.17        6.87      0.94 o
   0  10  11        0.10        0.54      0.63 o
   1  10  11        0.45       -0.44      0.56 o
   2  10  11        0.02       -0.29      0.71 o
   3  10  11        8.81        8.56      0.58 o
   1  11  11        0.28        0.75      0.81 o
   2  11  11        5.33        5.87      0.67 o
  -2  -6  12        1.01        1.91      0.69 o
  -1  -6  12        0.44        0.63      0.61 o
   0  -6  12        0.72        0.67      0.91 o
   1  -6  12        0.32       -1.19      0.79 o
  -3  -5  12        0.97        1.56      0.67 o
  -2  -5  12       35.39       49.96      1.80 o
  -1  -5  12        1.51        1.35      0.60 o
   0  -5  12        0.55       -0.44      0.63 o
   1  -5  12        0.55        0.20      0.79 o
   2  -5  12       12.89       17.53      1.82 o
  -3  -4  12        4.05        3.13      0.61 o
  -2  -4  12        1.21        0.88      0.56 o
  -1  -4  12        0.06        0.34      0.54 o
   0  -4  12       22.45       21.92      1.62 o
   1  -4  12        0.08       -0.16      0.75 o
   2  -4  12        1.07        0.40      0.91 o
   3  -4  12        2.43        3.09      0.56 o
  -4  -3  12        0.30       -0.08      0.83 o
  -3  -3  12        0.45        0.27      0.47 o
  -2  -3  12       15.86       16.86      1.03 o
  -1  -3  12        0.07        0.27      0.49 o
   0  -3  12        0.57        0.79      0.67 o
   1  -3  12        0.20        1.39      0.79 o
   2  -3  12        4.07        3.80      1.07 o
   3  -3  12        5.68        6.04      0.58 o
  -4  -2  12        5.44        5.94      0.93 o
  -3  -2  12       17.41       15.94      1.01 o
  -2  -2  12       22.70       20.60      0.99 o
  -1  -2  12       42.88       40.84      2.08 o
   0  -2  12        4.93        4.47      0.83 o
   1  -2  12        0.74        0.12      0.63 o
   2  -2  12        0.50        0.95      0.79 o
   3  -2  12       23.74       20.67      1.08 o
   4  -2  12        1.26        0.16      0.48 o
  -4  -1  12        3.47        4.67      1.23 o
  -3  -1  12        9.49        9.65      0.57 o
  -2  -1  12       15.98       16.10      0.77 o
  -1  -1  12       61.15       58.44      1.45 o
   0  -1  12       18.52       17.81      1.35 o
   1  -1  12       12.39       12.82      1.23 o
   2  -1  12       13.62       16.66      1.54 o
   3  -1  12        0.01       -0.26      0.45 o
   4  -1  12        5.05        4.94      0.83 o
  -4   0  12        0.41       -0.28      0.91 o
  -3   0  12        6.13        4.80      0.61 o
  -2   0  12       32.83       33.96      1.04 o
  -1   0  12       27.86       26.32      1.00 o
   0   0  12       69.19       70.18      1.99 o
   1   0  12       12.35       12.51      1.23 o
   2   0  12       14.81       14.09      1.39 o
   3   0  12        2.59        3.45      0.73 o
   4   0  12       95.36      100.98      1.93 o
  -4   1  12        2.70        4.39      1.27 o
  -3   1  12       14.12       14.79      1.78 o
  -2   1  12        7.00        7.23      0.65 o
  -1   1  12      119.65      123.54      2.18 o
   0   1  12        8.92        8.98      1.66 o
   1   1  12        6.57        5.15      0.77 o
   2   1  12        2.61        2.81      0.83 o
   3   1  12        0.80        0.34      0.67 o
   4   1  12       46.49       58.70      1.40 o
  -4   2  12       11.24        9.62      0.93 o
  -3   2  12        3.26        3.38      0.52 o
  -2   2  12       10.84       11.90      1.03 o
  -1   2  12       29.89       30.17      2.08 o
   0   2  12       24.12       26.22      1.20 o
   1   2  12        0.03        0.14      0.67 o
   2   2  12        4.50        4.62      0.70 o
   3   2  12        3.00        2.30      0.50 o
   4   2  12        1.31        0.70      0.40 o
  -4   3  12        4.11        6.33      0.68 o
  -3   3  12        0.54        1.04      0.47 o
  -2   3  12        4.29        4.83      0.75 o
  -1   3  12        0.59        0.64      0.47 o
   0   3  12       82.66       79.48      2.20 o
   1   3  12       72.16       70.81      2.63 o
   2   3  12       21.12       21.53      1.22 o
   3   3  12        8.08        6.92      1.31 o
   4   3  12        3.45        3.00      0.51 o
   5   3  12        2.67        2.17      0.53 o
  -3   4  12        0.63        0.58      0.53 o
  -2   4  12        6.64        6.07      0.85 o
  -1   4  12        9.23       10.03      0.85 o
   0   4  12       66.01       66.62      1.98 o
   1   4  12      198.45      191.03      3.87 o
   2   4  12       23.72       26.17      1.31 o
   3   4  12       21.19       17.14      0.56 o
   4   4  12        3.53        5.63      0.67 o
   5   4  12        3.25        2.47      0.66 o
  -3   5  12        4.37        4.38      0.71 o
  -2   5  12        0.31        0.27      0.47 o
  -1   5  12       27.32       25.90      1.62 o
   0   5  12        2.15        2.87      1.82 o
   1   5  12      140.81      136.69      6.02 o
   2   5  12        3.86        3.68      0.47 o
   3   5  12       22.45       21.41      0.64 o
   4   5  12        0.02       -0.71      0.47 o
   5   5  12        3.50        3.62      1.00 o
  -3   6  12        2.60        3.08      0.69 o
  -2   6  12        0.35       -0.27      0.49 o
  -1   6  12        7.27        6.38      0.81 o
   0   6  12        1.18        0.40      0.53 o
   1   6  12        2.15        2.07      0.63 o
   2   6  12        0.42        0.34      0.20 o
   3   6  12       10.30       10.53      0.50 o
   4   6  12        2.79        2.60      0.50 o
  -2   7  12        0.16        0.38      0.56 o
  -1   7  12        7.44        7.18      0.85 o
   0   7  12        0.70        0.77      0.57 o
   1   7  12        0.93        0.22      0.51 o
   2   7  12        0.56        0.40      0.25 o
   3   7  12        2.52        2.69      0.35 o
   4   7  12        0.55        0.83      0.45 o
  -2   8  12        2.03        1.87      0.67 o
  -1   8  12        1.11        1.71      0.68 o
   0   8  12        0.78        1.33      0.63 o
   1   8  12        8.99       10.49      1.31 o
   2   8  12        3.56        4.30      0.37 o
   3   8  12        2.99        3.17      0.39 o
   4   8  12       13.62       15.40      0.85 o
  -1   9  12        0.41       -0.03      0.63 o
   0   9  12        0.22       -0.69      0.51 o
   1   9  12        0.56       -0.23      0.56 o
   2   9  12        8.99        8.43      0.59 o
   3   9  12        4.13        3.40      0.40 o
   0  10  12        0.44        0.06      0.65 o
   1  10  12        0.17       -0.08      0.61 o
   2  10  12        0.16       -0.19      0.37 o
  -2  -5  13        0.03       -0.40      0.58 o
  -1  -5  13        0.12        0.18      0.61 o
   0  -5  13        0.59       -1.19      0.79 o
   1  -5  13       43.48       54.85      2.93 o
  -2  -4  13        0.83        0.70      0.55 o
  -1  -4  13        0.01       -0.22      0.53 o
   0  -4  13        0.03        1.54      0.83 o
   1  -4  13       16.43       20.74      1.82 o
   2  -4  13       12.17       16.46      1.82 o
  -3  -3  13        1.07        1.22      0.51 o
  -2  -3  13       20.30       23.92      1.20 o
  -1  -3  13        4.53        4.29      0.69 o
   0  -3  13        1.17        1.70      0.83 o
   1  -3  13        0.44        0.04      0.67 o
   2  -3  13       17.25       17.57      1.74 o
  -3  -2  13        4.26        3.77      0.52 o
  -2  -2  13        4.80        4.01      0.60 o
  -1  -2  13        4.63        4.92      0.67 o
   0  -2  13       10.87        9.89      1.15 o
   1  -2  13        0.05       -0.95      0.67 o
   2  -2  13        0.49        1.58      0.95 o
   3  -2  13        1.38        1.51      0.32 o
  -3  -1  13        4.37        6.13      0.89 o
  -2  -1  13        1.18        0.69      0.40 o
  -1  -1  13        2.25        2.37      0.53 o
   0  -1  13        4.54        3.60      0.83 o
   1  -1  13        3.17        2.30      0.87 o
   2  -1  13       19.23       22.72      1.78 o
   3  -1  13        2.08        1.11      0.33 o
  -3   0  13        2.74        2.75      0.87 o
  -2   0  13        0.57        0.22      0.47 o
  -1   0  13        9.39        8.42      0.64 o
   0   0  13        1.84        1.29      1.35 o
   1   0  13        0.84        1.46      0.79 o
   2   0  13       10.99       12.35      1.39 o
   3   0  13       51.18       50.66      1.11 o
   4   0  13        1.73        3.63      0.72 o
  -3   1  13        4.39        2.76      0.53 o
  -2   1  13       19.66       21.10      2.14 o
  -1   1  13       27.22       29.60      2.73 o
   0   1  13        0.70       -0.28      0.53 o
   1   1  13       19.60       17.20      1.14 o
   2   1  13        1.27        0.95      0.79 o
   3   1  13       53.53       61.54      2.19 o
   4   1  13        1.62        1.39      0.61 o
  -3   2  13        0.50        1.07      0.46 o
  -2   2  13        0.88        0.99      0.51 o
  -1   2  13        9.09        8.69      0.83 o
   0   2  13        0.88        0.79      0.54 o
   1   2  13       12.78       13.01      0.99 o
   2   2  13        0.17        0.79      0.75 o
   3   2  13        0.08       -0.44      0.29 o
   4   2  13       15.46       17.90      1.13 o
  -3   3  13        5.58        4.69      0.66 o
  -2   3  13       10.22       11.21      0.84 o
  -1   3  13      132.85      133.85      3.03 o
   0   3  13        3.35        3.05      0.66 o
   1   3  13       52.94       54.52      3.40 o
   2   3  13        3.48        2.50      0.99 o
   3   3  13        9.13        8.97      0.69 o
   4   3  13        4.93        4.97      0.51 o
  -3   4  13        5.72        5.35      1.31 o
  -2   4  13        0.22       -0.14      0.50 o
  -1   4  13      144.56      160.13      3.46 o
   0   4  13        1.85        3.00      0.68 o
   1   4  13       77.37       78.01      2.29 o
   2   4  13        1.09        0.40      0.71 o
   3   4  13        2.70        4.20      0.49 o
   4   4  13        0.38        0.76      0.42 o
  -2   5  13        0.04       -0.37      0.52 o
  -1   5  13        6.55        6.72      1.21 o
   0   5  13       54.82       54.97      1.92 o
   1   5  13        7.99        7.71      0.87 o
   2   5  13       21.92       20.24      1.64 o
   3   5  13        0.82        1.23      0.42 o
   4   5  13        1.78        1.47      0.42 o
  -2   6  13        2.13        1.83      0.66 o
  -1   6  13       12.80       16.16      1.14 o
   0   6  13        0.23       -0.07      0.55 o
   1   6  13        0.89       -0.11      0.54 o
   2   6  13        9.37        9.27      0.95 o
   3   6  13        3.03        2.23      0.54 o
   4   6  13        0.09        0.25      0.40 o
  -2   7  13        2.69        3.47      0.79 o
  -1   7  13        1.53        0.30      0.60 o
   0   7  13        1.16        0.69      1.11 o
   1   7  13        3.69        2.67      0.67 o
   2   7  13        2.49        2.70      0.70 o
   3   7  13        6.90        6.56      0.62 o
  -1   8  13        0.66        0.78      0.72 o
   0   8  13        0.30        0.75      0.75 o
   1   8  13        1.81        1.48      0.64 o
   2   8  13        0.08       -0.27      0.56 o
   3   8  13        0.38       -0.14      0.39 o
   0   9  13        0.07       -0.39      0.65 o
   1   9  13        2.44        1.91      1.15 o
   2   9  13        0.49       -0.20      0.51 o
  -1  -4  14       10.84       11.52      1.50 o
   0  -4  14       35.88       47.92      2.61 o
  -2  -3  14        0.57        1.14      1.23 o
  -1  -3  14        0.96        0.72      1.21 o
   0  -3  14       11.16       15.39      1.50 o
   1  -3  14        0.83        1.86      0.99 o
  -2  -2  14        1.12        0.91      1.03 o
  -1  -2  14        0.06        0.30      0.52 o
   0  -2  14        0.06       -0.89      0.59 o
   1  -2  14        4.60        5.03      1.07 o
   2  -2  14        0.01       -0.08      0.87 o
  -2  -1  14        0.00       -0.08      0.51 o
  -1  -1  14        3.82        3.48      0.73 o
   0  -1  14        9.10        9.70      1.19 o
   1  -1  14        7.83        8.11      1.27 o
   2  -1  14        1.18        1.86      0.99 o
  -3   0  14        0.08       -0.36      0.83 o
  -2   0  14        0.07        0.06      0.45 o
  -1   0  14        2.06        2.07      0.64 o
   0   0  14       10.80        7.91      1.07 o
   1   0  14       21.72       22.32      1.70 o
   2   0  14        2.16        2.77      0.99 o
   3   0  14        5.47        7.80      1.35 o
  -3   1  14        0.03        1.42      0.50 o
  -2   1  14        2.78        3.00      0.95 o
  -1   1  14        5.68        6.12      0.76 o
   0   1  14        0.11       -0.39      0.58 o
   1   1  14        0.03        0.04      0.67 o
   2   1  14        0.52        1.15      0.79 o
   3   1  14        9.85       13.14      1.58 o
  -2   2  14        5.09        5.11      0.71 o
  -1   2  14        0.30        0.48      0.63 o
   0   2  14        9.23        8.91      2.12 o
   1   2  14        0.03       -0.80      0.53 o
   2   2  14        1.50        2.18      0.91 o
   3   2  14       18.71       20.93      1.86 o
  -2   3  14       10.95       10.02      0.89 o
  -1   3  14        1.73        2.79      0.69 o
   0   3  14        0.36       -1.10      1.09 o
   1   3  14        0.58        1.08      0.83 o
   2   3  14        0.55       -0.15      0.56 o
   3   3  14        6.86        6.33      1.27 o
  -2   4  14       21.27       24.85      1.88 o
  -1   4  14       12.71       11.73      1.01 o
   0   4  14      159.96      181.81      3.90 o
   1   4  14        0.02       -0.47      0.61 o
   2   4  14        0.31       -0.31      0.55 o
   3   4  14        4.70        7.44      1.35 o
  -2   5  14       13.98       16.37      1.15 o
  -1   5  14        0.08       -0.05      0.53 o
   0   5  14       31.60       31.27      1.55 o
   1   5  14       15.48       16.39      1.15 o
   2   5  14        1.42        1.29      0.66 o
   3   5  14       21.58       22.53      0.72 o
  -1   6  14        0.27        0.38      0.77 o
   0   6  14        0.06       -0.67      0.59 o
   1   6  14        0.99       -0.12      0.57 o
   2   6  14        0.98        1.55      0.91 o
   3   6  14        1.21        2.29      0.38 o
   0   7  14        0.03        0.12      0.56 o
   1   7  14        1.88        1.18      0.61 o
   2   7  14        2.24        2.27      0.75 o
   1   8  14        6.94        6.33      0.92 o
   2   8  14        2.00        1.56      0.76 o
   0  -2  15        0.08        0.63      0.83 o
  -1  -1  15        0.40       -0.16      0.67 o
   0  -1  15        0.58        0.71      0.79 o
   1  -1  15        5.36        5.34      1.15 o
  -1   0  15        0.57       -0.02      0.97 o
   0   0  15        0.78       -0.55      0.75 o
   1   0  15        2.90        3.80      1.03 o
   2   0  15        1.75        0.28      0.87 o
  -1   1  15        0.98        0.31      0.61 o
   0   1  15        0.09       -0.18      0.58 o
   1   1  15        0.50        1.07      0.83 o
   2   1  15        4.15        5.18      1.19 o
  -1   2  15        9.84       10.70      0.97 o
   0   2  15        0.52       -0.20      0.60 o
   1   2  15        0.04        0.00      0.63 o
   2   2  15        0.14        0.75      0.87 o
  -1   3  15        3.47        3.54      0.76 o
   0   3  15        0.67        1.72      0.89 o
   1   3  15        4.96        5.29      0.87 o
   2   3  15        1.49        1.25      0.73 o
  -1   4  15       47.30       52.24      2.26 o
   0   4  15        5.95        5.16      0.85 o
   1   4  15        0.52        1.31      0.67 o
   2   4  15        0.07       -0.70      1.50 o
   0   5  15       17.41       17.33      2.93 o
   1   5  15        0.38        0.41      0.61 o
   2   5  15        0.11        0.66      0.66 o
   0   6  15        2.05        1.90      0.73 o
   1   6  15        0.06       -0.01      0.69 o
 
